# Supplementary material for: Polymorphism-Aware Species Trees with Advanced Mutation Models, Bootstrap, and Rate Heterogeneity
Source: Mol Biol Evol. 2019 Mar 2;36(6):1294–301. doi: 10.1093/molbev/msz043 (PMC6526911; doi:10.1093/molbev/msz043)
Supplement: Supplementary_Material_msz043 [file supplementary_material_msz043.zip]

Archive with 18 entries (18 files):
- 0-30Ga4Categ-A.pdf
- 1-00Ga4Categ-B.pdf
- 5-00Ga4Categ-C.pdf
- bsds_heterozygosity.pdf
- cpl-natbib.sty
- crop.sty
- distance_y100_6Ne_10S_10N.pdf
- library.bib
- MBE.cls
- MBE-PoMo.aux
- MBE-PoMo.bbl
- MBE-PoMo.log
- MBE-PoMo-Supplement.pdf
- myArticle.cls
- myDefinitions.sty
- myPackages.sty
- natbib.bst
- primates_tree.pdf
