# Supplementary material for: Polymorphism-Aware Species Trees with Advanced Mutation Models, Bootstrap, and Rate Heterogeneity
Source: Mol Biol Evol. 2019 Mar 2;36(6):1294–301. doi: 10.1093/molbev/msz043 (PMC6526911; doi:10.1093/molbev/msz043)
Supplement: Supplementary_Material_msz043 [file supplementary_material_msz043.zip › library.bib]

Automatically generated by Mendeley Desktop 1.19.2
Any changes to this file will be lost if it is regenerated by Mendeley.

BibTeX export options can be customized via Options -> BibTeX in Mendeley Desktop

@book{Nei1987,
author = {Nei, Masatoshi},
pages = {512},
publisher = {Columbia University Press},
title = {{Molecular Evolutionary Genetics}},
year = {1987}
}
@article{Stolle2011,
abstract = {The bumblebee Bombus terrestris is an ecologically and economically important pollinator and has become an important biological model system. To study fundamental evolutionary questions at the genomic level, a high resolution genetic linkage map is an essential tool for analyses ranging from quantitative trait loci (QTL) mapping to genome assembly and comparative genomics. We here present a saturated linkage map and match it with the Apis mellifera genome using homologous markers. This genome-wide comparison allows insights into structural conservations and rearrangements and thus the evolution on a chromosomal level. PMID: 21247459},
author = {Stolle, Eckart and Wilfert, Lena and Schmid-Hempel, Regula and Schmid-Hempel, Paul and Kube, Michael and Reinhardt, Richard and Moritz, Robin FA},
doi = {10.1186/1471-2164-12-48},
file = {:home/dominik/Evolutionary-Biology/Papers/Stolle et al. - 2011 - BMC Genomics.pdf:pdf},
issn = {1471-2164},
journal = {BMC Genomics},
keywords = {Folder - Experimental-Evolution},
language = {en},
mendeley-tags = {Folder - Experimental-Evolution},
month = {jan},
number = {1},
pages = {48},
title = {{A second generation genetic map of the bumblebee Bombus terrestris (Linnaeus, 1758) reveals slow genome and chromosome evolution in the Apidae}},
url = {http://www.biomedcentral.com/1471-2164/12/48/abstract http://www.biomedcentral.com/1471-2164/12/48 http://www.biomedcentral.com/content/pdf/1471-2164-12-48.pdf},
volume = {12},
year = {2011}
}
@article{Parks2014,
abstract = {The statistical basis of maximum likelihood (ML), its robustness, and the fact that it appears to suffer less from biases lead to it being one of the most popular methods for tree reconstruction. Despite its popularity, very few analytical solutions for ML exist, so biases suffered by ML are not well understood. One possible bias is long branch attraction (LBA), a regularly cited term generally used to describe a propensity for long branches to be joined together in estimated trees. Although initially mentioned in connection with inconsistency of parsimony, LBA has been claimed to affect all major phylogenetic reconstruction methods, including ML. Despite the widespread use of this term in the literature, exactly what LBA is and what may be causing it is poorly understood, even for simple evolutionary models and small model trees. Studies looking at LBA have focused on the effect of two long branches on tree reconstruction. However, to understand the effect of two long branches it is also important to understand the effect of just one long branch. If ML struggles to reconstruct one long branch, then this may have an impact on LBA. In this study, we look at the effect of one long branch on three-taxon tree reconstruction. We show that, counterintuitively, long branches are preferentially placed at the tips of the tree. This can be understood through the use of analytical solutions to the ML equation and distance matrix methods. We go on to look at the placement of two long branches on four-taxon trees, showing that there is no attraction between long branches, but that for extreme branch lengths long branches are joined together disproportionally often. These results illustrate that even small model trees are still interesting to help understand how ML phylogenetic reconstruction works, and that LBA is a complicated phenomenon that deserves further study.},
author = {Parks, Sarah L and Goldman, Nick},
doi = {10.1093/sysbio/syu044},
file = {:home/dominik/Evolutionary-Biology/Papers/Parks, Goldman - 2014 - Systematic biology.pdf:pdf},
issn = {1076-836X},
journal = {Systematic biology},
keywords = {Biological,Classification,Computer Simulation,Evolution,Models,Molecular,Phylogeny},
month = {sep},
number = {5},
pages = {798--811},
pmid = {24996414},
title = {{Maximum likelihood inference of small trees in the presence of long branches.}},
url = {http://sysbio.oxfordjournals.org/content/63/5/798},
volume = {63},
year = {2014}
}
@article{Hardison2012,
abstract = {Insights into the evolution of hemoglobins and their genes are an abundant source of ideas regarding hemoglobin function and regulation of globin gene expression. This article presents the multiple genes and gene families encoding human globins, summarizes major events in the evolution of the hemoglobin gene clusters, and discusses how these studies provide insights into regulation of globin genes. Although the genes in and around the $\alpha$-like globin gene complex are relatively stable, the $\beta$-like globin gene clusters are more dynamic, showing evidence of transposition to a new locus and frequent lineage-specific expansions and deletions. The cis-regulatory modules controlling levels and timing of gene expression are a mix of conserved and lineage-specific DNA, perhaps reflecting evolutionary constraint on core regulatory functions shared broadly in mammals and adaptive fine-tuning in different orders of mammals.},
author = {Hardison, Ross C.},
doi = {10.1101/cshperspect.a011627},
file = {:home/dominik/Evolutionary-Biology/Papers/Hardison - 2012 - Cold Spring Harbor Perspectives in Medicine.pdf:pdf},
isbn = {8148637024},
issn = {21571422},
journal = {Cold Spring Harbor Perspectives in Medicine},
number = {12},
pmid = {23209182},
title = {{Evolution of hemoglobin and its genes}},
volume = {2},
year = {2012}
}
@article{Yang1994,
abstract = {Knowledge of the pattern of nucleotide substitution is important both to our understanding of molecular sequence evolution and to reliable estimation of phylogenetic relationships. The method of parsimony analysis, which has been used to estimate substitution patterns in real sequences, has serious drawbacks and leads to results difficult to interpret. In this paper a model-based maximum likelihood approach is proposed for estimating substitution patterns in real sequences. Nucleotide substitution is assumed to follow a homogeneous Markov process, and the general reversible process model (REV) and the unrestricted model without the reversibility assumption are used. These models are also applied to examine the adequacy of the model of Hasegawa et al. (J. Mol. Evol. 1985;22:160-174) (HKY85). Two data sets are analyzed. For the psi eta-globin pseudogenes of six primate species, the REV models fits the data much better than HKY85, while, for a segment of mtDNA sequences from nine primates, REV cannot provide a significantly better fit than HKY85 when rate variation over sites is taken into account in the models. It is concluded that the use of the REV model in phylogenetic analysis can be recommended, especially for large data sets or for sequences with extreme substitution patterns, while HKY85 may be expected to provide a good approximation. The use of the unrestricted model does not appear to be worthwhile.},
author = {Yang, Z.},
file = {:home/dominik/Evolutionary-Biology/Papers/Yang - 1994 - Journal of molecular evolution.pdf:pdf},
issn = {0022-2844},
journal = {Journal of molecular evolution},
keywords = {Animals,Base Sequence,Biological Evolution,DNA- Mitochondrial,Folder - Misc,Genetic Variation,Globins,Humans,Markov Chains,Models- Genetic,Primates,Probability,Pseudogenes,phylogeny},
language = {eng},
mendeley-tags = {Animals,Base Sequence,Biological Evolution,DNA- Mitochondrial,Folder - Misc,Genetic Variation,Globins,Humans,Markov Chains,Models- Genetic,Primates,Probability,Pseudogenes,phylogeny},
month = {jul},
number = {1},
pages = {105--111},
title = {{Estimating the pattern of nucleotide substitution}},
url = {http://www.ncbi.nlm.nih.gov/pubmed/8064867},
volume = {39},
year = {1994}
}
@article{Sella2005,
author = {Sella, Guy and Hirsh, Aaron E.},
doi = {10.1073/pnas.0507472102},
file = {:home/dominik/Evolutionary-Biology/Papers/Sella, Hirsh - 2005 - Proceedings of the National Academy of Sciences.pdf:pdf},
isbn = {0027-8424},
issn = {0027-8424},
journal = {Proceedings of the National Academy of Sciences},
number = {27},
pages = {9541--9546},
title = {{The application of statistical physics to evolutionary biology}},
volume = {102},
year = {2005}
}
@article{Buri1956,
author = {Buri, Peter},
doi = {10.2307/2406998},
issn = {00143820},
journal = {Evolution},
month = {dec},
number = {4},
pages = {367},
title = {{Gene Frequency in Small Populations of Mutant Drosophila}},
url = {http://www.jstor.org/action/viewCitation?doi=10.2307{\%}2F2406998},
volume = {10},
year = {1956}
}
@article{Pennings2014,
abstract = {Author SummaryIt is well known that HIV can evolve to become drug resistant if it acquires specific drug-resistance mutations, but the underlying population genetic processes are not well understood. We found that the evolution of drug resistance in HIV populations within infected patients occurs by one mutation at a time (as opposed to multiple mutations simultaneously) and involves both hard and soft sweeps. In a hard sweep, a mutation originates in a single viral particle and then spreads to the entire viral population within the patient. As this mutation increases in frequency, other mutations linked to it hitchhike to high frequencies, which greatly reduces genetic diversity in the population. In a soft sweep, on the other hand, the same resistance mutation originates multiple times on different genetic backgrounds, and hitchhiking may have very little or no effect on diversity. The fact that drug resistance evolves by means of both hard and soft sweeps implies that the HIV populations are limited by the supply of resistance mutations. Using the frequency of hard and soft sweeps we obtain a point estimate of 150,000 for the effective population size of the virus, a number that is much higher than estimates based on diversity at neutral (synonymous) sites, but much lower than the actual number of HIV infected cells in a human patient.},
annote = {2014-03-17},
author = {Pennings, Pleuni S. and Kryazhimskiy, Sergey and Wakeley, John},
doi = {10.1371/journal.pgen.1004000},
file = {:home/dominik/Evolutionary-Biology/Papers/Pennings, Kryazhimskiy, Wakeley - 2014 - PLoS Genet.pdf:pdf},
journal = {PLoS Genet},
month = {jan},
number = {1},
pages = {e1004000},
title = {{Loss and Recovery of Genetic Diversity in Adapting Populations of HIV}},
url = {http://dx.doi.org/10.1371/journal.pgen.1004000 http://www.plosgenetics.org/article/fetchObject.action?uri=info{\%}3Adoi{\%}2F10.1371{\%}2Fjournal.pgen.1004000{\&}representation=PDF http://www.plosgenetics.org/article/info{\%}3Adoi{\%}2F10.1371{\%}2Fjournal.pgen.1004000},
volume = {10},
year = {2014}
}
@article{Gravel2016,
author = {Gravel, Simon},
file = {:home/dominik/Evolutionary-Biology/Papers/Gravel - 2016 - Genetics.pdf:pdf},
journal = {Genetics},
number = {1},
title = {{When Is Selection Effective?}},
volume = {203},
year = {2016}
}
@article{Degnan2006,
abstract = {Because of the stochastic way in which lineages sort during speciation, gene trees may differ in topology from each other and from species trees. Surprisingly, assuming that genetic lineages follow a coalescent model of within-species evolution, we find that for any species tree topology with five or more species, there exist branch lengths for which gene tree discordance is so common that the most likely gene tree topology to evolve along the branches of a species tree differs from the species phylogeny. This counterintuitive result implies that in combining data on multiple loci, the straightforward procedure of using the most frequently observed gene tree topology as an estimate of the species tree topology can be asymptotically guaranteed to produce an incorrect estimate. We conclude with suggestions that can aid in overcoming this new obstacle to accurate genomic inference of species phylogenies.},
author = {Degnan, James H and Rosenberg, Noah A},
doi = {10.1371/journal.pgen.0020068},
file = {:home/dominik/Evolutionary-Biology/Papers/Degnan, Rosenberg - 2006 - PLoS Genetics.pdf:pdf},
journal = {PLoS Genetics},
keywords = {Folder - Misc},
mendeley-tags = {Folder - Misc},
month = {may},
number = {5},
pages = {e68},
title = {{Discordance of Species Trees with Their Most Likely Gene Trees}},
url = {http://dx.plos.org/10.1371/journal.pgen.0020068 http://www.plosgenetics.org/article/fetchObject.action?uri=info{\%}3Adoi{\%}2F10.1371{\%}2Fjournal.pgen.0020068{\&}representation=PDF http://www.plosgenetics.org/article/info{\%}3Adoi{\%}2F10.1371{\%}2Fjournal.pgen.0020068},
volume = {2},
year = {2006}
}
@article{Hasegawa1985,
author = {Hasegawa, Masami and Kishino, Hirohisa and Yano, Taka-aki},
doi = {10.1007/BF02101694},
issn = {0022-2844, 1432-1432},
journal = {Journal of Molecular Evolution},
keywords = {Cell Biology,Evolution of hominoids,Interspecies transfer of mitochondrial DNA,Microbiology,Phylogenetic position ofAustralopithecus afarensis,Plant Sciences},
language = {en},
mendeley-tags = {Cell Biology,Evolution of hominoids,Interspecies transfer of mitochondrial DNA,Microbiology,Phylogenetic position ofAustralopithecus afarensis,Plant Sciences},
month = {oct},
number = {2},
pages = {160--174},
title = {{Dating of the human-ape splitting by a molecular clock of mitochondrial DNA}},
url = {http://link.springer.com/article/10.1007/BF02101694 http://link.springer.com/article/10.1007{\%}2FBF02101694},
volume = {22},
year = {1985}
}
@article{Hermisson2005,
author = {Hermisson, Joachim and Pennings, Pleuni S.},
journal = {Genetics},
number = {4},
title = {{Soft Sweeps}},
volume = {169},
year = {2005}
}
@article{Kubatko2007,
abstract = {Although multiple gene sequences are becoming increasingly available for molecular phylogenetic inference, the analysis of such data has largely relied on inference methods designed for single genes. One of the common approaches to analyzing data from multiple genes is concatenation of the individual gene data to form a single supergene to which traditional phylogenetic inference procedures—e.g., maximum parsimony (MP) or maximum likelihood (ML)—are applied. Recent empirical studies have demonstrated that concatenation of sequences from multiple genes prior to phylogenetic analysis often results in inference of a single, well-supported phylogeny. Theoretical work, however, has shown that the coalescent can produce substantial variation in single-gene histories. Using simulation, we combine these ideas to examine the performance of the concatenation approach under conditions in which the coalescent produces a high level of discord among individual gene trees and show that it leads to statistically inconsistent estimation in this setting. Furthermore, use of the bootstrap to measure support for the inferred phylogeny can result in moderate to strong support for an incorrect tree under these conditions. These results highlight the importance of incorporating variation in gene histories into multilocus phylogenetics.},
author = {Kubatko, Laura Salter and Degnan, James H.},
doi = {10.1080/10635150601146041},
file = {:home/dominik/Evolutionary-Biology/Papers/Kubatko, Degnan - 2007 - Systematic Biology.pdf:pdf},
issn = {1063-5157, 1076-836X},
journal = {Systematic Biology},
keywords = {Coalescence,Folder - Misc,Gene tree,Maximum likelihood,Species tree,concatenation,statistical inconsistency,supergene},
language = {en},
mendeley-tags = {Coalescence,Folder - Misc,Gene tree,Maximum likelihood,Species tree,concatenation,statistical inconsistency,supergene},
month = {feb},
number = {1},
pages = {17--24},
title = {{Inconsistency of Phylogenetic Estimates from Concatenated Data under Coalescence}},
url = {http://sysbio.oxfordjournals.org/content/56/1/17 http://sysbio.oxfordjournals.org/content/56/1/17.full.pdf http://sysbio.oxfordjournals.org/content/56/1/17.long},
volume = {56},
year = {2007}
}
@article{DeMaio2013,
abstract = {The genomes of related species contain valuable information on the history of the considered taxa. Great apes in particular exhibit variation of evolutionary patterns along their genomes. However, the great ape data also bring new challenges, such as the presence of incomplete lineage sorting and ancestral shared polymorphisms. Previous methods for genome-scale analysis are restricted to very few individuals or cannot disentangle the contribution of mutation rates and fixation biases. This represents a limitation both for the understanding of these forces as well as for the detection of regions affected by selection. Here, we present a new model designed to estimate mutation rates and fixation biases from genetic variation within and between species. We relax the assumption of instantaneous substitutions, modeling substitutions as mutational events followed by a gradual fixation. Hence, we straightforwardly account for shared ancestral polymorphisms and incomplete lineage sorting. We analyze genome-wide synonymous site alignments of human, chimpanzee, and two orangutan species. From each taxon, we include data from several individuals. We estimate mutation rates and GC-biased gene conversion intensity. We find that both mutation rates and biased gene conversion vary with GC content. We also find lineage-specific differences, with weaker fixation biases in orangutan species, suggesting a reduced historical effective population size. Finally, our results are consistent with directional selection acting on coding sequences in relation to exonic splicing enhancers.},
author = {{De Maio}, Nicola and Schl{\"{o}}tterer, Christian and Kosiol, Carolin},
doi = {10.1093/molbev/mst131},
file = {:home/dominik/Evolutionary-Biology/Papers/De Maio, Schl{\"{o}}tterer, Kosiol - 2013 - Molecular Biology and Evolution.pdf:pdf},
issn = {0737-4038},
journal = {Molecular Biology and Evolution},
month = {oct},
number = {10},
pages = {2249--2262},
title = {{Linking Great Apes Genome Evolution across Time Scales Using Polymorphism-Aware Phylogenetic Models}},
url = {http://www.ncbi.nlm.nih.gov/pmc/articles/PMC3773373/ http://www.ncbi.nlm.nih.gov/pmc/articles/PMC3773373/pdf/mst131.pdf},
volume = {30},
year = {2013}
}
@article{Nguyen2015,
abstract = {Large phylogenomics data sets require fast tree inference methods, especially for maximum-likelihood (ML) phylogenies. Fast programs exist, but due to inherent heuristics to find optimal trees, it is not clear whether the best tree is found. Thus, there is need for additional approaches that employ different search strategies to find ML trees and that are at the same time as fast as currently available ML programs. We show that a combination of hill-climbing approaches and a stochastic perturbation method can be time-efficiently implemented. If we allow the same CPU time as RAxML and PhyML, then our software IQ-TREE found higher likelihoods between 62.2{\%} and 87.1{\%} of the studied alignments, thus efficiently exploring the tree-space. If we use the IQ-TREE stopping rule, RAxML and PhyML are faster in 75.7{\%} and 47.1{\%} of the DNA alignments and 42.2{\%} and 100{\%} of the protein alignments, respectively. However, the range of obtaining higher likelihoods with IQ-TREE improves to 73.3–97.1{\%}. IQ-TREE is freely available at http://www.cibiv.at/software/iqtree.},
author = {Nguyen, Lam-Tung and Schmidt, Heiko A. and von Haeseler, Arndt and Minh, Bui Quang},
doi = {10.1093/molbev/msu300},
file = {:home/dominik/Evolutionary-Biology/Papers/Nguyen et al. - 2015 - Molecular Biology and Evolution.pdf:pdf},
issn = {0737-4038, 1537-1719},
journal = {Molecular Biology and Evolution},
keywords = {Maximum likelihood,phylogenetic inference,phylogeny,stochastic algorithm},
language = {en},
mendeley-tags = {Maximum likelihood,phylogenetic inference,phylogeny,stochastic algorithm},
month = {jan},
number = {1},
pages = {268--274},
shorttitle = {IQ-TREE},
title = {{IQ-TREE: A Fast and Effective Stochastic Algorithm for Estimating Maximum-Likelihood Phylogenies}},
url = {http://mbe.oxfordjournals.org/content/32/1/268 http://mbe.oxfordjournals.org/content/32/1/268.full.pdf http://www.ncbi.nlm.nih.gov/pubmed/25371430},
volume = {32},
year = {2015}
}
@article{Drummond2012,
author = {Drummond, A. J. and Suchard, M. A. and Xie, D. and Rambaut, A.},
doi = {10.1093/molbev/mss075},
file = {:home/dominik/Evolutionary-Biology/Papers/Drummond et al. - 2012 - Molecular Biology and Evolution.pdf:pdf},
issn = {0737-4038},
journal = {Molecular Biology and Evolution},
month = {aug},
number = {8},
pages = {1969--1973},
publisher = {Oxford University Press},
title = {{Bayesian Phylogenetics with BEAUti and the BEAST 1.7}},
url = {http://mbe.oxfordjournals.org/cgi/doi/10.1093/molbev/mss075},
volume = {29},
year = {2012}
}
@book{Thompson1975,
author = {Thompson, Elizabeth A.},
file = {:home/dominik/Evolutionary-Biology/Papers/Thompson - 1975 - Unknown.pdf:pdf},
pages = {168},
publisher = {Cambridge University Press},
title = {{Human Evolutionary Trees}},
year = {1975}
}
@article{Kimura1964,
author = {Kimura, Motoo},
doi = {10.2307/3211856},
issn = {0021-9002},
journal = {Journal of Applied Probability},
keywords = {Folder - References},
mendeley-tags = {Folder - References},
month = {dec},
number = {2},
pages = {177--232},
title = {{Diffusion Models in Population Genetics}},
url = {http://www.jstor.org/stable/3211856},
volume = {1},
year = {1964}
}
@article{Harms2013,
author = {Harms, Michael J. and Thornton, Joseph W.},
doi = {10.1038/nrg3540},
file = {:home/dominik/Evolutionary-Biology/Papers/Harms, Thornton - 2013 - Nature Reviews Genetics.pdf:pdf},
issn = {1471-0056},
journal = {Nature Reviews Genetics},
keywords = {Evolutionary biology,Nature Reviews Genetics},
language = {en},
mendeley-tags = {Evolutionary biology,Nature Reviews Genetics},
month = {aug},
number = {8},
pages = {559--571},
shorttitle = {Evolutionary biochemistry},
title = {{Evolutionary biochemistry: revealing the historical and physical causes of protein properties}},
url = {http://www.nature.com/nrg/journal/v14/n8/full/nrg3540.html http://www.nature.com/nrg/journal/v14/n8/pdf/nrg3540.pdf},
volume = {14},
year = {2013}
}
@article{Rabiner1986,
author = {Rabiner, L and Juang, B},
doi = {10.1109/MASSP.1986.1165342},
file = {:home/dominik/Evolutionary-Biology/Papers/Rabiner, Juang - 1986 - IEEE ASSP Magazine.pdf:pdf},
journal = {IEEE ASSP Magazine},
number = {1},
pages = {4--16},
title = {{An introduction to hidden Markov models}},
volume = {3},
year = {1986}
}
@article{Kimura1981,
abstract = {By using two models of evolutionary base substitutions--"three-substitution-type" and "two-frequency-class" models--some formulae are derived which permit a simple estimation of the evolutionary distances (and also the evolutionary rates when the divergence times are known) through comparative studies of DNA (and RNA) sequences. These formulae are applied to estimate the base substitution rates at the first, second, and third positions of codons in genes for presomatotropins, preproinsulins, and alpha- and beta-globins (using comparisons involving mammals). Also, formulae for estimating the synonymous component (at the third codon position) and the standard errors are obtained. It is pointed out that the rates of synonymous base substitutions not only are very high but also are roughly equal to each other between genes even when amino acid-altering substitution rates are quite different and that this is consistent with the neutral mutation-random drift hypothesis of molecular evolution.},
author = {Kimura, M},
file = {:home/dominik/Evolutionary-Biology/Papers/Kimura - 1981 - Proceedings of the National Academy of Sciences of the United States of America.pdf:pdf},
issn = {0027-8424},
journal = {Proceedings of the National Academy of Sciences of the United States of America},
month = {jan},
number = {1},
pages = {454--8},
pmid = {6165991},
publisher = {National Academy of Sciences},
title = {{Estimation of evolutionary distances between homologous nucleotide sequences.}},
url = {http://www.ncbi.nlm.nih.gov/pubmed/6165991 http://www.pubmedcentral.nih.gov/articlerender.fcgi?artid=PMC319072},
volume = {78},
year = {1981}
}
@article{Doyle2015,
abstract = {Topological heterogeneity among gene trees is widely observed in phylogenomic analyses and some of this variation is likely caused by systematic error in gene tree estimation. Systematic error can be mitigated by improving models of sequence evolution to account for all evolutionary processes relevant to each gene or identifying those genes whose evolution best conforms to existing models. However, the best method for identifying such genes is not well established. Here, we ask if filtering genes according to their clock-likeness or posterior predictive effect size (PPES, an inference-based measure of model violation) improves phylogenetic reliability and congruence. We compared these approaches to each other, and to the common practice of filtering based on rate of evolution, using two different metrics. First, we compared gene-tree topologies to accepted reference topologies. Second, we examined topological similarity among gene trees in filtered sets. Our results suggest that filtering genes based on clock-likeness and PPES can yield a collection of genes with more reliable phylogenetic signal. For the two exemplar data sets we explored, from yeast and amniotes, clock-likeness and PPES outperformed rate-based filtering in both congruence and reliability.},
author = {Doyle, Vinson P. and Young, Randee E. and Naylor, Gavin J.P. and Brown, Jeremy M.},
doi = {10.1093/sysbio/syv041},
file = {:home/dominik/Evolutionary-Biology/Papers/Doyle et al. - 2015 - Systematic Biology.pdf:pdf},
issn = {1076836X},
journal = {Systematic Biology},
keywords = {Molecular clock,Phylogenomics,Posterior prediction,Rate of evolution,Systematic error},
number = {5},
pages = {824--837},
pmid = {26099258},
title = {{Can we identify genes with increased phylogenetic reliability?}},
volume = {64},
year = {2015}
}
@article{Moler2003,
abstract = {In principle, the exponential of a matrix could be computed in many ways. Methods involving approximation theory, differential equations, the matrix eigenvalues, and the matrix characteristic polynomial have been proposed. In practice, consideration of computational stability and efficiency indicates that some of the methods are preferable to others but that none are completely satisfactory.Most of this paper was originally published in 1978. An update, with a separate bibliography, describes a few recent developments. , In principle, the exponential of a matrix could be computed in many ways. Methods involving approximation theory, differential equations, the matrix eigenvalues, and the matrix characteristic polynomial have been proposed. In practice, consideration of computational stability and efficiency indicates that some of the methods are preferable to others but that none are completely satisfactory.Most of this paper was originally published in 1978. An update, with a separate bibliography, describes a few recent developments.},
author = {Moler, C. and {Van Loan}, C.},
doi = {10.1137/S00361445024180},
file = {:home/dominik/Evolutionary-Biology/Papers/Moler, Van Loan - 2003 - SIAM Review.pdf:pdf},
issn = {0036-1445},
journal = {SIAM Review},
keywords = {Folder - Misc},
mendeley-tags = {Folder - Misc},
month = {jan},
number = {1},
pages = {3--49},
title = {{Nineteen Dubious Ways to Compute the Exponential of a Matrix, Twenty-Five Years Later}},
url = {http://epubs.siam.org/doi/abs/10.1137/S00361445024180},
volume = {45},
year = {2003}
}
@article{Jones2012,
abstract = {DNA methylation is frequently described as a 'silencing' epigenetic mark, and indeed this function of 5-methylcytosine was originally proposed in the 1970s. Now, thanks to improved genome-scale mapping of methylation, we can evaluate DNA methylation in different genomic contexts: transcriptional start sites with or without CpG islands, in gene bodies, at regulatory elements and at repeat sequences. The emerging picture is that the function of DNA methylation seems to vary with context, and the relationship between DNA methylation and transcription is more nuanced than we realized at first. Improving our understanding of the functions of DNA methylation is necessary for interpreting changes in this mark that are observed in diseases such as cancer.},
author = {Jones, Peter A.},
doi = {10.1038/nrg3230},
file = {:home/dominik/Evolutionary-Biology/Papers/Jones - 2012 - Nature Reviews Genetics.pdf:pdf},
issn = {1471-0056},
journal = {Nature Reviews Genetics},
language = {en},
month = {jul},
number = {7},
pages = {484--492},
shorttitle = {Functions of DNA methylation},
title = {{Functions of DNA methylation: islands, start sites, gene bodies and beyond}},
url = {http://www.nature.com/nrg/journal/v13/n7/full/nrg3230.html http://www.nature.com/nrg/journal/v13/n7/pdf/nrg3230.pdf},
volume = {13},
year = {2012}
}
@article{Gu2006,
abstract = {Several studies of nucleotide substitution patterns in mammalian species suggested that GC-rich isochores might be vanishing in mammalian genomes. However, the number of genes and the number of genomes included in these studies might not have given a reliable broad view of the trend in GC change in mammals. It is therefore worth exploiting this issue with a broader coverage of mammalian genomes using a reliable approach, the maximum likelihood approach. We have applied two maximum likelihood methods to infer the ancestral GC contents of 176 mammalian genes from representative eutherian species and at least one marsupial species. Except for a large GC decrease in marsupial genes, we found no general decreasing trend in GC content in GC-rich genes or in other genes among eutherian mammals; indeed, the GC content of GC-rich genes appears to have increased in recent times in some genomes, e.g., the rabbit. For the large GC decrease in marsupials, it could be mainly due to the great reduction in chromosome number, which could lead to a large reduction in recombination rate and thus also a large reduction in the rate of gene conversion. Since many eutherian mammals still maintain a fairly large number of chromosomes, it is unlikely that GC-rich isochores are vanishing in these mammals.},
author = {Gu, Jianying and Li, Wen-Hsiung},
doi = {10.1016/j.gene.2006.03.026},
file = {:home/dominik/Evolutionary-Biology/Papers/Gu, Li - 2006 - Gene.pdf:pdf},
issn = {0378-1119},
journal = {Gene},
keywords = {Folder - Models {\&} Tools,GC content,GC-rich isochores,Mammalian genomes,Maximum likelihood},
mendeley-tags = {Folder - Models {\&} Tools,GC content,GC-rich isochores,Mammalian genomes,Maximum likelihood},
month = {dec},
pages = {50--56},
title = {{Are GC-rich isochores vanishing in mammals?}},
url = {http://www.sciencedirect.com/science/article/pii/S0378111906004811 http://www.sciencedirect.com/science/article/pii/S0378111906004811/pdfft?md5=7e4ffa576e80c5715d113e0e59d4f0dc{\&}pid=1-s2.0-S0378111906004811-main.pdf},
volume = {385},
year = {2006}
}
@article{Takahata1997,
abstract = {To date major divergences that occurred in the primate lineage leading to modern humans and to infer a demographic parameter (effective population size) of the ancestral lineage that existed at each divergence, a maximum likelihood method was applied to autosomal DNA sequence data currently available for pairs of orthologous genes between the human and each of the chimpanzee, gorilla, Old World monkey (OWM), and New World monkey (NWM). A statistical test is carried out to support the assumption that silent substitutions have accumulated in a clock-like fashion over loci between primate taxa or even among sites within a locus. It is shown that the human ancestral lineage became distinct from the NWM 57.5 million years (Myr) ago, the OWM 31 Myr ago, the gorilla 8.0 Myr ago, and the chimpanzee 4.5 Myr ago, and that the effective population size at these divergences was generally much greater than that of modern humans. It is argued that the human ancestral lineage branched off from the NWM and OWM earlier than once thought and that significant demographic changes might have occurred at different evolutionary stages, particularly at the hominid stage.},
author = {Takahata, N. and Satta, Y.},
doi = {10.1073/pnas.94.9.4811},
file = {:home/dominik/Evolutionary-Biology/Papers/Takahata, Satta - 1997 - Proceedings of the National Academy of Sciences.pdf:pdf},
issn = {0027-8424},
journal = {Proceedings of the National Academy of Sciences},
month = {apr},
number = {9},
pages = {4811--4815},
title = {{Evolution of the primate lineage leading to modern humans: Phylogenetic and demographic inferences from DNA sequences}},
url = {http://www.pnas.org/content/94/9/4811.abstract},
volume = {94},
year = {1997}
}
@article{Betancourt2002,
abstract = {Population genetic theory shows that the efficacy of natural selection is limited by linkage—selection at one site interferes with selection at linked sites. Such interference slows adaptation in asexual genomes and may explain the evolutionary advantage of sex. Here, we test for two signatures of constraint caused by linkage in a sexual genome, by using sequence data from 255 Drosophila melanogaster and Drosophila simulans loci. We find that (i) the rate of protein adaptation is reduced in regions of low recombination, and (ii) evolution at strongly selected amino acid sites interferes with optimal codon usage at weakly selected, tightly linked synonymous sites. Together these findings suggest that linkage limits the rate and degree of adaptation even in recombining genomes.},
author = {Betancourt, Andrea J. and Presgraves, Daven C.},
doi = {10.1073/pnas.212277199},
file = {:home/dominik/Evolutionary-Biology/Papers/Betancourt, Presgraves - 2002 - Proceedings of the National Academy of Sciences.pdf:pdf},
issn = {0027-8424, 1091-6490},
journal = {Proceedings of the National Academy of Sciences},
keywords = {Folder - Sex-Chromosomes},
language = {en},
mendeley-tags = {Folder - Sex-Chromosomes},
month = {oct},
number = {21},
pages = {13616--13620},
title = {{Linkage limits the power of natural selection in Drosophila}},
url = {http://www.pnas.org/content/99/21/13616 http://www.ncbi.nlm.nih.gov/pubmed/12370444 http://www.pnas.org/content/99/21/13616.full.pdf http://www.pnas.org/content/99/21/13616.long},
volume = {99},
year = {2002}
}
@article{Rajon2013,
abstract = {Cryptic genetic sequences have attenuated effects on phenotypes. In the classic view, relaxed selection allows cryptic genetic diversity to build up across individuals in a population, providing alleles that may later contribute to adaptation when co-opted--e.g., following a mutation increasing expression from a low, attenuated baseline. This view is described, for example, by the metaphor of the spread of a population across a neutral network in genotype space. As an alternative view, consider the fact that most phenotypic traits are affected by multiple sequences, including cryptic ones. Even in a strictly clonal population, the co-option of cryptic sequences at different loci may have different phenotypic effects and offer the population multiple adaptive possibilities. Here, we model the evolution of quantitative phenotypic characters encoded by cryptic sequences and compare the relative contributions of genetic diversity and of variation across sites to the phenotypic potential of a population. We show that most of the phenotypic variation accessible through co-option would exist even in populations with no polymorphism. This is made possible by a history of compensatory evolution, whereby the phenotypic effect of a cryptic mutation at one site was balanced by mutations elsewhere in the genome, leading to a diversity of cryptic effect sizes across sites rather than across individuals. Cryptic sequences might accelerate adaptation and facilitate large phenotypic changes even in the absence of genetic diversity, as traditionally defined in terms of alternative alleles.},
author = {Rajon, Etienne and Masel, Joanna},
doi = {10.1534/genetics.112.148627},
file = {:home/dominik/Evolutionary-Biology/Papers/Rajon, Masel - 2013 - Genetics.pdf:pdf},
issn = {1943-2631},
journal = {Genetics},
keywords = {Adaptation- Biological,Alleles,Evolution- Molecular,Genotype,Models- Genetic,Phenotype,Polymorphism- Genetic,mutation,population},
language = {eng},
mendeley-tags = {Adaptation- Biological,Alleles,Evolution- Molecular,Genotype,Models- Genetic,Phenotype,Polymorphism- Genetic,mutation,population},
month = {apr},
number = {4},
pages = {1209--1220},
title = {{Compensatory evolution and the origins of innovations}},
url = {http://www.ncbi.nlm.nih.gov/pubmed/23335336},
volume = {193},
year = {2013}
}
@article{Griffiths2003,
abstract = {General formulae are derived for the probability density and expected age of a mutation of frequency x in a population, and similarly for a mutation with b copies in a sample of n genes. A general formula is derived for the frequency spectrum of a mutation in a sample. Variable population size models are included. Results are derived in two frameworks: diffusion process models for the frequency of the mutation; and birth and death process models. The coalescent structure within the mutant gene group and the non-mutant group is considered. {\textcopyright} 2003 Elsevier Inc. All rights reserved.},
author = {Griffiths, R. C.},
doi = {10.1016/S0040-5809(03)00075-3},
file = {:home/dominik/Evolutionary-Biology/Papers/Griffiths - 2003 - Theoretical Population Biology.pdf:pdf},
isbn = {00405809},
issn = {00405809},
journal = {Theoretical Population Biology},
keywords = {Age of a mutation,Coalescent process,Diffusion process,Frequency spectrum,Population genetics},
number = {2},
pages = {241--251},
pmid = {12948685},
title = {{The frequency spectrum of a mutation, and its age, in a general diffusion model}},
volume = {64},
year = {2003}
}
@article{Zhao2014,
abstract = {Forward and backward simulations play an increasing role in population genetics, in particular when inferring the relative importance of evolutionary forces. It is therefore important to develop fast and accurate simulation methods for general population genetics models. Here we present an exact simulation method that generates trajectories of an allele׳s frequency in a finite population, as described by a general Wright–Fisher model. The method generates conditioned trajectories that start from a known frequency at a known time, and which achieve a specific final frequency at a known final time. The simulation method applies irrespective of the smallness of the probability of the transition between the initial and final states, because it is not based on rejection of trajectories. We illustrate the method on several different populations where a Wright–Fisher model (or related) applies, namely (i) a locus with 2 alleles, that is subject to selection and mutation; (ii) a locus with 3 alleles, that is subject to selection; (iii) a locus in a metapopulation consisting of two subpopulations of finite size, that are subject to selection and migration. The simulation method allows the generation of conditioned trajectories that can be used for the purposes of visualisation, the estimation of summary statistics, and the development/testing of new inferential methods. The simulated trajectories provide a very simple approach to estimating quantities that cannot easily be expressed in terms of the transition matrix, and can be applied to finite Markov chains other than the Wright–Fisher model.},
author = {Zhao, Lei and Lascoux, Martin and Waxman, David},
doi = {10.1016/j.jtbi.2014.08.027},
file = {:home/dominik/Evolutionary-Biology/Papers/Zhao, Lascoux, Waxman - 2014 - Journal of Theoretical Biology.pdf:pdf},
issn = {00225193},
journal = {Journal of Theoretical Biology},
pages = {419--426},
title = {{Exact simulation of conditioned Wright–Fisher models}},
volume = {363},
year = {2014}
}
@article{Philippe2005,
abstract = {Almost a decade ago, a new phylogeny of bilaterian animals was inferred from small-subunit ribosomal RNA (rRNA) that claimed the monophyly of two major groups of protostome animals: Ecdysozoa (e.g., arthropods, nematodes, onychophorans, and tardigrades) and Lophotrochozoa (e.g., annelids, molluscs, platyhelminths, brachiopods, and rotifers). However, it received little additional support. In fact, several multigene analyses strongly argued against this new phylogeny. These latter studies were based on a large amount of sequence data and therefore showed an apparently strong statistical support. Yet, they covered only a few taxa (those for which complete genomes were available), making systematic artifacts of tree reconstruction more probable. Here we expand this sparse taxonomic sampling and analyze a large data set (146 genes, 35,371 positions) from a diverse sample of animals (35 species). Our study demonstrates that the incongruences observed between rRNA and multigene analyses were indeed due to long-branch attraction artifacts, illustrating the enormous impact of systematic biases on phylogenomic studies. A refined analysis of our data set excluding the most biased genes provides strong support in favor of the new animal phylogeny and in addition suggests that urochordates are more closely related to vertebrates than are cephalochordates. These findings have important implications for the interpretation of morphological and genomic data.},
author = {Philippe, Herv{\'{e}} and Lartillot, Nicolas and Brinkmann, Henner},
doi = {10.1093/molbev/msi111},
file = {:home/dominik/Evolutionary-Biology/Papers/Philippe, Lartillot, Brinkmann - 2005 - Molecular Biology and Evolution.pdf:pdf},
isbn = {0737-4038},
issn = {07374038},
journal = {Molecular Biology and Evolution},
keywords = {Long-branch attraction,Phylogenomics,Taxon sampling},
number = {5},
pages = {1246--1253},
pmid = {15703236},
title = {{Multigene analyses of bilaterian animals corroborate the monophyly of Ecdysozoa, Lophotrochozoa, and protostomia}},
volume = {22},
year = {2005}
}
@article{Prado-Martinez2013,
abstract = {Most great ape genetic variation remains uncharacterized; however, its study is critical for understanding population history, recombination, selection and susceptibility to disease. Here we sequence to high coverage a total of 79 wild- and captive-born individuals representing all six great ape species and seven subspecies and report 88.8 million single nucleotide polymorphisms. Our analysis provides support for genetically distinct populations within each species, signals of gene flow, and the split of common chimpanzees into two distinct groups: Nigeria-Cameroon/western and central/eastern populations. We find extensive inbreeding in almost all wild populations, with eastern gorillas being the most extreme. Inferred effective population sizes have varied radically over time in different lineages and this appears to have a profound effect on the genetic diversity at, or close to, genes in almost all species. We discover and assign 1,982 loss-of-function variants throughout the human and great ape lineages, determining that the rate of gene loss has not been different in the human branch compared to other internal branches in the great ape phylogeny. This comprehensive catalogue of great ape genome diversity provides a framework for understanding evolution and a resource for more effective management of wild and captive great ape populations.},
annote = {NULL},
author = {Prado-Martinez, Javier and Sudmant, Peter H and Kidd, Jeffrey M and Li, Heng and Kelley, Joanna L and Lorente-Galdos, Belen and Veeramah, Krishna R and Woerner, August E and O'Connor, Timothy D and Santpere, Gabriel and Cagan, Alexander and Theunert, Christoph and Casals, Ferran and Laayouni, Hafid and Munch, Kasper and Hobolth, Asger and Halager, Anders E and Malig, Maika and Hernandez-Rodriguez, Jessica and Hernando-Herraez, Irene and Pr{\"{u}}fer, Kay and Pybus, Marc and Johnstone, Laurel and Lachmann, Michael and Alkan, Can and Twigg, Dorina and Petit, Natalia and Baker, Carl and Hormozdiari, Fereydoun and Fernandez-Callejo, Marcos and Dabad, Marc and Wilson, Michael L and Stevison, Laurie and Camprub{\'{i}}, Cristina and Carvalho, Tiago and Ruiz-Herrera, Aurora and Vives, Laura and Mele, Marta and Abello, Teresa and Kondova, Ivanela and Bontrop, Ronald E and Pusey, Anne and Lankester, Felix and Kiyang, John A and Bergl, Richard A and Lonsdorf, Elizabeth and Myers, Simon and Ventura, Mario and Gagneux, Pascal and Comas, David and Siegismund, Hans and Blanc, Julie and Agueda-Calpena, Lidia and Gut, Marta and Fulton, Lucinda and Tishkoff, Sarah A and Mullikin, James C and Wilson, Richard K and Gut, Ivo G and Gonder, Mary Katherine and Ryder, Oliver A and Hahn, Beatrice H and Navarro, Arcadi and Akey, Joshua M and Bertranpetit, Jaume and Reich, David and Mailund, Thomas and Schierup, Mikkel H and Hvilsom, Christina and Andr{\'{e}}s, Aida M and Wall, Jeffrey D and Bustamante, Carlos D and Hammer, Michael F and Eichler, Evan E and Marques-Bonet, Tomas},
doi = {10.1038/nature12228},
file = {:home/dominik/Evolutionary-Biology/Papers/Prado-Martinez et al. - 2013 - Nature.pdf:pdf;:home/dominik/Evolutionary-Biology/Papers/Prado-Martinez et al. - 2013 - Nature(2).pdf:pdf},
issn = {1476-4687},
journal = {Nature},
keywords = {Africa,Animals,Animals- Wild,Animals- Zoo,Asia- Southeastern,Evolution- Molecular,Evolutionary biology,Folder - Datasets,Gene Flow,Genetic Variation,Genetics- Population,Gorilla gorilla,Hominidae,Humans,Inbreeding,Pan paniscus,Pan troglodytes,Polymorphism- Single Nucleotide,Population Density,evolution,genome,phylogeny},
language = {eng},
mendeley-tags = {Africa,Animals,Animals- Wild,Animals- Zoo,Asia- Southeastern,Evolution- Molecular,Evolutionary biology,Folder - Datasets,Gene Flow,Genetic Variation,Genetics- Population,Gorilla gorilla,Hominidae,Humans,Inbreeding,Pan paniscus,Pan troglodytes,Polymorphism- Single Nucleotide,Population Density,evolution,genome,phylogeny},
month = {jul},
number = {7459},
pages = {471--475},
title = {{Great ape genetic diversity and population history}},
url = {http://www.nature.com/nature/journal/vaop/ncurrent/full/nature12228.html{\#}t1 http://www.nature.com/nature/journal/vaop/ncurrent/pdf/nature12228.pdf http://www.ncbi.nlm.nih.gov/pubmed/23823723},
volume = {499},
year = {2013}
}
@article{Seehausen2014,
author = {Seehausen, Ole and Butlin, Roger K. and Keller, Irene and Wagner, Catherine E. and Boughman, Janette W. and Hohenlohe, Paul A. and Peichel, Catherine L. and Saetre, Glenn-Peter and Bank, Claudia and Br{\"{a}}nnstr{\"{o}}m, {\AA}ke and Brelsford, Alan and Clarkson, Chris S. and Eroukhmanoff, Fabrice and Feder, Jeffrey L. and Fischer, Martin C. and Foote, Andrew D. and Franchini, Paolo and Jiggins, Chris D. and Jones, Felicity C. and Lindholm, Anna K. and Lucek, Kay and Maan, Martine E. and Marques, David A. and Martin, Simon H. and Matthews, Blake and Meier, Joana I. and M{\"{o}}st, Markus and Nachman, Michael W. and Nonaka, Etsuko and Rennison, Diana J. and Schwarzer, Julia and Watson, Eric T. and Westram, Anja M. and Widmer, Alex},
doi = {10.1038/nrg3644},
file = {:home/dominik/Evolutionary-Biology/Papers/Seehausen et al. - 2014 - Nature Reviews Genetics.pdf:pdf},
issn = {1471-0056},
journal = {Nature Reviews Genetics},
month = {feb},
number = {3},
pages = {176--192},
publisher = {Nature Research},
title = {{Genomics and the origin of species}},
url = {http://www.nature.com/doifinder/10.1038/nrg3644},
volume = {15},
year = {2014}
}
@article{Williams2016,
abstract = {Nature Genetics, (2015). doi:10.1038/ng.3489},
archivePrefix = {arXiv},
arxivId = {15334406},
author = {Williams, Marc J. and Werner, Benjamin and Barnes, Chris P. and Graham, Trevor A. and Sottoriva, Andrea},
doi = {10.1038/ng.3489},
eprint = {15334406},
file = {:home/dominik/Evolutionary-Biology/Papers/Williams et al. - 2016 - Nature Genetics.pdf:pdf},
isbn = {1546-1718 (Electronic)$\backslash$r1061-4036 (Linking)},
issn = {15461718},
journal = {Nature Genetics},
number = {3},
pages = {238--244},
pmid = {26780609},
title = {{Identification of neutral tumor evolution across cancer types}},
volume = {48},
year = {2016}
}
@article{Kosugi2013,
abstract = {Accurate identification of DNA polymorphisms using next-generation sequencing technology is challenging because of a high rate of sequencing error and incorrect mapping of reads to reference genomes. Currently available short read aligners and DNA variant callers suffer from these problems. We developed the Coval software to improve the quality of short read alignments. Coval is designed to minimize the incidence of spurious alignment of short reads, by filtering mismatched reads that remained in alignments after local realignment and error correction of mismatched reads. The error correction is executed based on the base quality and allele frequency at the non-reference positions for an individual or pooled sample. We demonstrated the utility of Coval by applying it to simulated genomes and experimentally obtained short-read data of rice, nematode, and mouse. Moreover, we found an unexpectedly large number of incorrectly mapped reads in ‘targeted' alignments, where the whole genome sequencing reads had been aligned to a local genomic segment, and showed that Coval effectively eliminated such spurious alignments. We conclude that Coval significantly improves the quality of short-read sequence alignments, thereby increasing the calling accuracy of currently available tools for SNP and indel identification. Coval is available at http://sourceforge.net/projects/coval105/.},
author = {Kosugi, Shunichi and Natsume, Satoshi and Yoshida, Kentaro and MacLean, Daniel and Cano, Liliana and Kamoun, Sophien and Terauchi, Ryohei},
doi = {10.1371/journal.pone.0075402},
file = {:home/dominik/Evolutionary-Biology/Papers/Kosugi et al. - 2013 - PLoS ONE.pdf:pdf},
journal = {PLoS ONE},
month = {oct},
number = {10},
pages = {e75402},
shorttitle = {Coval},
title = {{Coval: Improving Alignment Quality and Variant Calling Accuracy for Next-Generation Sequencing Data}},
url = {http://dx.doi.org/10.1371/journal.pone.0075402 http://www.plosone.org/article/fetchObject.action?uri=info{\%}3Adoi{\%}2F10.1371{\%}2Fjournal.pone.0075402{\&}representation=PDF http://www.plosone.org/article/info{\%}3Adoi{\%}2F10.1371{\%}2Fjournal.pone.0075402},
volume = {8},
year = {2013}
}
@book{Gilbert2000b,
abstract = {Developmental biology is a great field for scientists who want to integrate different levels of biology. We can take a problem and study it on the molecular and chemical levels (e.g., How are globin genes transcribed, and how do the factors activating their transcription interact with one another on the DNA?), on the cellular and tissue levels (Which cells are able to make globin, and how does globin mRNA leave the nucleus?), on the organ and organ system levels (How do the capillaries form in each tissue, and how are they instructed to branch and connect?), and even at the ecological and evolutionary levels (How do differences in globin gene activation enable oxygen to flow from mother to fetus, and how do environmental factors trigger the differentiation of more red blood cells?).Developmental biology is one of the fastest growing and most exciting fields in biology, creating a framework that integrates molecular biology, physiology, cell biology, anatomy, cancer research, neurobiology, immunology, ecology, and evolutionary biology. The study of development has become essential for understanding any other area of biology.},
author = {Gilbert, Scott F.},
edition = {6th},
isbn = {0-87893-243-7},
keywords = {Folder - Sex-Chromosomes},
mendeley-tags = {Folder - Sex-Chromosomes},
publisher = {Sinauer Associates},
title = {{Developmental Biology}},
year = {2000}
}
@article{Yang2007,
abstract = {PAML, currently in version 4, is a package of programs for phylogenetic analyses of DNA and protein sequences using maximum likelihood (ML). The programs may be used to compare and test phylogenetic trees, but their main strengths lie in the rich repertoire of evolutionary models implemented, which can be used to estimate parameters in models of sequence evolution and to test interesting biological hypotheses. Uses of the programs include estimation of synonymous and nonsynonymous rates (dN and dS) between two protein-coding DNA sequences, inference of positive Darwinian selection through phylogenetic comparison of protein-coding genes, reconstruction of ancestral genes and proteins for molecular restoration studies of extinct life forms, combined analysis of heterogeneous data sets from multiple gene loci, and estimation of species divergence times incorporating uncertainties in fossil calibrations. This note discusses some of the major applications of the package, which includes example data sets to demonstrate their use. The package is written in ANSI C, and runs under Windows, Mac OSX, and UNIX systems. It is available at http://abacus.gene.ucl.ac.uk/software/paml.html.},
author = {Yang, Ziheng},
doi = {10.1093/molbev/msm088},
file = {:home/dominik/Evolutionary-Biology/Papers/Yang - 2007 - Molecular Biology and Evolution.pdf:pdf},
issn = {0737-4038, 1537-1719},
journal = {Molecular Biology and Evolution},
keywords = {PAML,Software,codon models,likelihood,phylogenetic analysis},
language = {en},
mendeley-tags = {PAML,Software,codon models,likelihood,phylogenetic analysis},
month = {aug},
number = {8},
pages = {1586--1591},
shorttitle = {PAML 4},
title = {{PAML 4: Phylogenetic Analysis by Maximum Likelihood}},
url = {http://mbe.oxfordjournals.org/content/24/8/1586 http://mbe.oxfordjournals.org/content/24/8/1586.full.pdf http://mbe.oxfordjournals.org/content/24/8/1586.long http://www.ncbi.nlm.nih.gov/pubmed/17483113},
volume = {24},
year = {2007}
}
@article{Liu2009,
abstract = {We review recent models to estimate phylogenetic trees under the multispecies coalescent. Although the distinction between gene trees and species trees has come to the fore of phylogenetics, only recently have methods been developed that explicitly estimate species trees. Of the several factors that can cause gene tree heterogeneity and discordance with the species tree, deep coalescence due to random genetic drift in branches of the species tree has been modeled most thoroughly. Bayesian approaches to estimating species trees utilizes two likelihood functions, one of which has been widely used in traditional phylogenetics and involves the model of nucleotide substitution, and the second of which is less familiar to phylogeneticists and involves the probability distribution of gene trees given a species tree. Other recent parametric and nonparametric methods for estimating species trees involve parsimony criteria, summary statistics, supertree and consensus methods. Species tree approaches are an appropriate goal for systematics, appear to work well in some cases where concatenation can be misleading, and suggest that sampling many independent loci will be paramount. Such methods can also be challenging to implement because of the complexity of the models and computational time. In addition, further elaboration of the simplest of coalescent models will be required to incorporate commonly known issues such as deviation from the molecular clock, gene flow and other genetic forces.},
author = {Liu, Liang and Yu, Lili and Kubatko, Laura and Pearl, Dennis K. and Edwards, Scott V.},
doi = {10.1016/j.ympev.2009.05.033},
file = {:home/dominik/Evolutionary-Biology/Papers/Liu et al. - 2009 - Molecular Phylogenetics and Evolution.pdf:pdf},
issn = {1055-7903},
journal = {Molecular Phylogenetics and Evolution},
keywords = {Bayesian statistics,Coalescent model,Folder - Misc,Folder - Phylogenetic Methods,Maximum likelihood,Molecular clock,Phylogenomics},
mendeley-tags = {Bayesian statistics,Coalescent model,Folder - Misc,Folder - Phylogenetic Methods,Maximum likelihood,Molecular clock,Phylogenomics},
month = {oct},
number = {1},
pages = {320--328},
title = {{Coalescent methods for estimating phylogenetic trees}},
url = {http://www.sciencedirect.com/science/article/pii/S1055790309002164 http://www.sciencedirect.com/science/article/pii/S1055790309002164/pdfft?md5=938405b91e5adf9acbde286c53965b4b{\&}pid=1-s2.0-S1055790309002164-main.pdf},
volume = {53},
year = {2009}
}
@article{Haag-Liautard2007,
abstract = {Spontaneous mutations are the source of genetic variation required for evolutionary change, and are therefore important for many aspects of evolutionary biology. For example, the divergence between taxa at neutrally evolving sites in the genome is proportional to the per nucleotide mutation rate, u (ref. 1), and this can be used to date speciation events by assuming a molecular clock. The overall rate of occurrence of deleterious mutations in the genome each generation (U) appears in theories of nucleotide divergence and polymorphism, the evolution of sex and recombination, and the evolutionary consequences of inbreeding. However, estimates of U based on changes in allozymes or DNA sequences and fitness traits are discordant. Here we directly estimate u in Drosophila melanogaster by scanning 20 million bases of DNA from three sets of mutation accumulation lines by using denaturing high-performance liquid chromatography. From 37 mutation events that we detected, we obtained a mean estimate for u of 8.4 x 10(-9) per generation. Moreover, we detected significant heterogeneity in u among the three mutation-accumulation-line genotypes. By multiplying u by an estimate of the fraction of mutations that are deleterious in natural populations of Drosophila, we estimate that U is 1.2 per diploid genome. This high rate suggests that selection against deleterious mutations may have a key role in explaining patterns of genetic variation in the genome, and help to maintain recombination and sexual reproduction.},
author = {Haag-Liautard, Cathy and Dorris, Mark and Maside, Xulio and Macaskill, Steven and Halligan, Daniel L and Houle, David and Charlesworth, Brian and Keightley, Peter D},
doi = {10.1038/nature06946},
file = {:home/dominik/Evolutionary-Biology/Papers/Haag-Liautard et al. - 2007 - Nature.pdf:pdf},
isbn = {1476-4687 (Electronic) 0028-0836 (Linking)},
issn = {0028-0836},
journal = {Nature},
number = {7123},
pages = {82--85},
pmid = {17203060},
title = {{Direct estimation of per nucleotide and genomic deleterious mutation rates in Drosophila.}},
volume = {445},
year = {2007}
}
@article{Orr1998,
abstract = {We know very little about the genetic basis of adaptation. Indeed, we can make no theoretical predictions, however heuristic, about the distribution of phenotypic effects among factors fixed during adaptation nor about the expected 'size' of the largest factor fixed. Study of this problem requires taking into account that populations gradually approach a phenotypic optimum during adaptation via the stepwise substitution of favorable mutations. Using Fisher's geometric model of adaptation, I analyze this approach to the optimum, and derive an approximate solution to the size distribution of factors fixed during adaptation. I further generalize these results to allow the input of any distribution of mutational effects. The distribution of factors fixed during adaptation assumes a pleasingly simple, exponential form. This result is remarkably insensitive to changes in the fitness function and in the distribution of mutational effects. An exponential trend among factors fixed appears to be a general property of adaptation toward a fixed optimum.},
author = {Orr, H. Allen},
doi = {10.2307/2411226},
file = {:home/dominik/Evolutionary-Biology/Papers/Orr - 1998 - Evolution.pdf:pdf},
issn = {0014-3820},
journal = {Evolution},
keywords = {Folder - Genotype-Phenotype-Mapping},
mendeley-tags = {Folder - Genotype-Phenotype-Mapping},
month = {aug},
number = {4},
pages = {935--949},
shorttitle = {The Population Genetics of Adaptation},
title = {{The Population Genetics of Adaptation: The Distribution of Factors Fixed during Adaptive Evolution}},
url = {http://www.jstor.org/stable/2411226 http://www.jstor.org/stable/pdfplus/2411226.pdf?acceptTC=true},
volume = {52},
year = {1998}
}
@article{Stewart2014,
author = {Stewart, Jane E. and Timmer, Lavern W. and Lawrence, Christopher B. and Pryor, Barry M. and Peever, Tobin L},
journal = {BMC Evolutionary Biology},
number = {38},
title = {{Discord between morphological and phylogenetic species boundaries: incomplete lineage sorting and recombination results in fuzzy species boundaries in an asexual fungal pathogen}},
volume = {14},
year = {2014}
}
@article{Robinson2013,
abstract = {Gene conversion is the nonreciprocal exchange of genetic material between homologous chromosomes. Multiple lines of evidence from a variety of taxa strongly suggest that gene conversion events are biased towards GC-bearing alleles. However, in Drosophila the data have largely been indirect and unclear, with some studies supporting the predictions of a GC-biased gene conversion model and other data showing contradictory findings. Here we test whether gene conversion events are GC-biased in Drosophila melanogaster using whole genome polymorphism and divergence data. Our results provide no support for GC-biased gene conversion and thus suggest that this process is unlikely to significantly contribute to patterns of polymorphism and divergence in this system.},
author = {Robinson, Matthew C. and Stone, Eric A. and Singh, Nadia D.},
doi = {10.1093/molbev/mst220},
file = {:home/dominik/Evolutionary-Biology/Papers/Robinson, Stone, Singh - 2013 - Molecular Biology and Evolution.pdf:pdf},
issn = {0737-4038, 1537-1719},
journal = {Molecular Biology and Evolution},
language = {en},
month = {nov},
pages = {mst220},
title = {{Population genomic analysis reveals no evidence for GC-biased gene conversion in Drosophila melanogaster}},
url = {http://mbe.oxfordjournals.org/content/early/2013/11/09/molbev.mst220 http://mbe.oxfordjournals.org/content/early/2013/11/09/molbev.mst220.short http://www.ncbi.nlm.nih.gov/pubmed/24214536},
year = {2013}
}
@article{Flynn2013,
abstract = {Author SummaryThe fitness effect of beneficial mutations can depend on how they interact with their genetic and external environment. The form of these interactions is important because it can alter adaptive outcomes, selecting for or against certain combinations of beneficial mutations. Here, we examine how interactions between beneficial mutations favored during adaptation of a lab strain of Escherichia coli to one simple environment are altered when the strain is grown in two novel environments. We found that fitness effects were greatly influenced by both the genetic and external environments. In several instances a change in environment reversed the effect of a mutation from beneficial to deleterious or caused combinations of beneficial mutations to become deleterious. Our results suggest that a complex or fluctuating environment may favor combinations of mutations whose interactions may be less sensitive to external conditions.},
author = {Flynn, Kenneth M. and Cooper, Tim F. and Moore, Francisco B-G. and Cooper, Vaughn S.},
doi = {10.1371/journal.pgen.1003426},
file = {:home/dominik/Evolutionary-Biology/Papers/Flynn et al. - 2013 - PLoS Genet.pdf:pdf},
journal = {PLoS Genet},
keywords = {Folder - Experimental-Evolution},
mendeley-tags = {Folder - Experimental-Evolution},
month = {apr},
number = {4},
pages = {e1003426},
title = {{The Environment Affects Epistatic Interactions to Alter the Topology of an Empirical Fitness Landscape}},
url = {http://dx.doi.org/10.1371/journal.pgen.1003426 http://www.plosgenetics.org/article/fetchObject.action?uri=info{\%}3Adoi{\%}2F10.1371{\%}2Fjournal.pgen.1003426{\&}representation=PDF http://www.plosgenetics.org/article/info{\%}3Adoi{\%}2F10.1371{\%}2Fjournal.pgen.1003426},
volume = {9},
year = {2013}
}
@article{Ackermann2007,
abstract = {Aging refers to a decline in reproduction and survival with increasing age. According to evolutionary theory, aging evolves because selection late in life is weak and mutations exist whose deleterious effects manifest only late in life. Whether the assumptions behind this theory are fulfilled in all organisms, and whether all organisms age, has not been clear. We tested the generality of this theory by experimental evolution with Caulobacter crescentus, a bacterium whose asymmetric division allows mother and daughter to be distinguished. PMID: 17662151},
author = {Ackermann, Martin and Schauerte, Alexandra and Stearns, Stephen C. and Jenal, Urs},
doi = {10.1186/1471-2148-7-126},
file = {:home/dominik/Evolutionary-Biology/Papers/Ackermann et al. - 2007 - BMC Evolutionary Biology.pdf:pdf},
issn = {1471-2148},
journal = {BMC Evolutionary Biology},
keywords = {Folder - Experimental-Evolution},
language = {en},
mendeley-tags = {Folder - Experimental-Evolution},
month = {jul},
number = {1},
pages = {126},
title = {{Experimental evolution of aging in a bacterium}},
url = {http://www.biomedcentral.com/1471-2148/7/126/abstract http://www.biomedcentral.com/1471-2148/7/126 http://www.biomedcentral.com/content/pdf/1471-2148-7-126.pdf},
volume = {7},
year = {2007}
}
@article{Smith2013a,
abstract = {DNA methylation is among the best studied epigenetic modifications and is essential to mammalian development. Although the methylation status of most CpG dinucleotides in the genome is stably propagated through mitosis, improvements to methods for measuring methylation have identified numerous regions in which it is dynamically regulated. In this Review, we discuss key concepts in the function of DNA methylation in mammals, stemming from more than two decades of research, including many recent studies that have elucidated when and where DNA methylation has a regulatory role in the genome. We include insights from early development, embryonic stem cells and adult lineages, particularly haematopoiesis, to highlight the general features of this modification as it participates in both global and localized epigenetic regulation.},
author = {Smith, Zachary D. and Meissner, Alexander},
doi = {10.1038/nrg3354},
file = {:home/dominik/Evolutionary-Biology/Papers/Smith, Meissner - 2013 - Nature Reviews Genetics.pdf:pdf},
issn = {1471-0056},
journal = {Nature Reviews Genetics},
language = {en},
month = {mar},
number = {3},
pages = {204--220},
shorttitle = {DNA methylation},
title = {{DNA methylation: roles in mammalian development}},
url = {http://www.nature.com/nrg/journal/v14/n3/full/nrg3354.html http://www.nature.com/nrg/journal/v14/n3/pdf/nrg3354.pdf},
volume = {14},
year = {2013}
}
@article{Williams2013,
abstract = {The discovery of the Archaea and the proposal of the three-domains 'universal' tree, based on ribosomal RNA and core genes mainly involved in protein translation, catalysed new ideas for cellular evolution and eukaryotic origins. However, accumulating evidence suggests that the three-domains tree may be incorrect: evolutionary trees made using newer methods place eukaryotic core genes within the Archaea, supporting hypotheses in which an archaeon participated in eukaryotic origins by founding the host lineage for the mitochondrial endosymbiont. These results provide support for only two primary domains of life--Archaea and Bacteria--because eukaryotes arose through partnership between them.},
author = {Williams, Tom A. and Foster, Peter G. and Cox, Cymon J. and Embley, T. Martin},
doi = {10.1038/nature12779},
file = {:home/dominik/Evolutionary-Biology/Papers/Williams et al. - 2013 - Nature.pdf:pdf},
isbn = {0028-0836},
issn = {00280836},
journal = {Nature},
number = {7479},
pages = {231--236},
pmid = {24336283},
publisher = {Nature Publishing Group},
title = {{An archaeal origin of eukaryotes supports only two primary domains of life}},
url = {http://dx.doi.org/10.1038/nature12779},
volume = {504},
year = {2013}
}
@article{Williams2017a,
abstract = {A root for the archaeal tree is essential for reconstructing the metabolism and ecology of early cells and for testing hypotheses that propose that the eukaryotic nuclear lineage originated from within the Archaea; however, published studies based on outgroup rooting disagree regarding the position of the archaeal root. Here we constructed a consensus unrooted archaeal topology using protein concatenation and a multigene supertree method based on 3,242 single gene trees, and then rooted this tree using a recently developed model of genome evolution. This model uses evidence from gene duplications, horizontal transfers, and gene losses contained in 31,236 archaeal gene families to identify the most likely root for the tree. Our analyses support the monophyly of DPANN (Diapherotrites, Parvarchaeota, Aenigmarchaeota, Nanoarchaeota, Nanohaloarchaea), a recently discovered cosmopolitan and genetically diverse lineage, and, in contrast to previous work, place the tree root between DPANN and all other Archaea. The sister group to DPANN comprises the Euryarchaeota and the TACK Archaea, including Lokiarchaeum, which our analyses suggest are monophyletic sister lineages. Metabolic reconstructions on the rooted tree suggest that early Archaea were anaerobes that may have had the ability to reduce CO2 to acetate via the Wood-Ljungdahl pathway. In contrast to proposals suggesting that genome reduction has been the predominant mode of archaeal evolution, our analyses infer a relatively small-genomed archaeal ancestor that subsequently increased in complexity via gene duplication and horizontal gene transfer.},
author = {Williams, Tom A. and Sz{\"{o}}llősi, Gergely J. and Spang, Anja and Foster, Peter G. and Heaps, Sarah E. and Boussau, Bastien and Ettema, Thijs J. G. and Embley, T. Martin},
doi = {10.1073/pnas.1618463114},
file = {:home/dominik/Evolutionary-Biology/Papers/Williams et al. - 2017 - Proceedings of the National Academy of Sciences.pdf:pdf},
issn = {0027-8424},
journal = {Proceedings of the National Academy of Sciences},
number = {23},
pages = {E4602--E4611},
pmid = {28533395},
title = {{Integrative modeling of gene and genome evolution roots the archaeal tree of life}},
url = {http://www.pnas.org/lookup/doi/10.1073/pnas.1618463114},
volume = {114},
year = {2017}
}
@article{Betancourt2009,
abstract = {Genetic recombination associated with sexual reproduction is expected to have important consequences for the effectiveness of natural selection. These effects may be evident within genomes, in the form of contrasting patterns of molecular variation and evolution in regions with different levels of recombination. Previous work reveals patterns that are consistent with a benefit of recombination for adaptation at the level of protein sequence: both positive selection for adaptive variants and purifying selection against deleterious ones appear to be compromised in regions of low recombination [1-11]. Here, we re-examine these patterns by using polymorphism and divergence data from the Drosophila dot chromosome, which has a long history of reduced recombination. To avoid confounding selection and demographic effects, we collected these data from a species with an apparently stable demographic history, Drosophila americana. We find that D. americana dot loci show several signatures of ineffective purifying and positive selection, including an increase in the rate of protein evolution, an increase in protein polymorphism, and a reduction in the proportion of amino acid substitutions attributable to positive selection.},
author = {Betancourt, Andrea J. and Welch, John J. and Charlesworth, Brian},
doi = {10.1016/j.cub.2009.02.039},
issn = {1879-0445},
journal = {Current biology: CB},
keywords = {Animals,Chromosomes,Drosophila,Folder - Sex-Chromosomes,Genes- X-Linked,Genetic Variation,Polymorphism- Genetic,Recombination- Genetic,Reproduction,Selection- Genetic},
language = {eng},
mendeley-tags = {Animals,Chromosomes,Drosophila,Folder - Sex-Chromosomes,Genes- X-Linked,Genetic Variation,Polymorphism- Genetic,Recombination- Genetic,Reproduction,Selection- Genetic},
month = {apr},
number = {8},
pages = {655--660},
title = {{Reduced effectiveness of selection caused by a lack of recombination}},
url = {http://www.ncbi.nlm.nih.gov/pubmed/19285399},
volume = {19},
year = {2009}
}
@article{Pond2005,
abstract = {Summary: The HyPhypackage is designed to provide a flexible and unified platform for carrying out likelihood-based analyses on multiple alignments of molecular sequence data, with the emphasis on studies of rates and patterns of sequence evolution. Availability: http://www.hyphy.org Contact: muse@stat.ncsu.edu Supplementary information: HyPhydocumentation and tutorials are available at http://www.hyphy.org},
author = {Pond, Sergei L. Kosakovsky and Frost, Simon D. W. and Muse, Spencer V.},
doi = {10.1093/bioinformatics/bti079},
file = {:home/dominik/Evolutionary-Biology/Papers/Pond, Frost, Muse - 2005 - Bioinformatics.pdf:pdf},
issn = {1367-4803, 1460-2059},
journal = {Bioinformatics},
keywords = {Folder - Models {\&} Tools},
language = {en},
mendeley-tags = {Folder - Models {\&} Tools},
month = {mar},
number = {5},
pages = {676--679},
shorttitle = {HyPhy},
title = {{HyPhy: hypothesis testing using phylogenies}},
url = {http://bioinformatics.oxfordjournals.org/content/21/5/676 http://bioinformatics.oxfordjournals.org/content/21/5/676.full.pdf http://bioinformatics.oxfordjournals.org/content/21/5/676.short http://www.ncbi.nlm.nih.gov/pubmed/15509596},
volume = {21},
year = {2005}
}
@article{Stamatakis2012,
abstract = {Motivation: Due to advances in molecular sequencing and the increasingly rapid collection of molecular data, the field of phyloinformatics is transforming into a computational science. Therefore, new tools are required that can be deployed in supercomputing environments and that scale to hundreds or thousands of cores. Results: We describe RAxML-Light, a tool for large-scale phylogenetic inference on supercomputers under maximum likelihood. It implements a light-weight checkpointing mechanism, deploys 128-bit (SSE3) and 256-bit (AVX) vector intrinsics, offers two orthogonal memory saving techniques and provides a fine-grain production-level message passing interface parallelization of the likelihood function. To demonstrate scalability and robustness of the code, we inferred a phylogeny on a simulated DNA alignment (1481 taxa, 20 000 000 bp) using 672 cores. This dataset requires one terabyte of RAM to compute the likelihood score on a single tree. Code Availability: https://github.com/stamatak/RAxML-Light-1.0.5 Data Availability: http://www.exelixis-lab.org/onLineMaterial.tar.bz2 Contact: alexandros.stamatakis@h-its.org Supplementary Information: Supplementary data are available at Bioinformatics online.},
author = {Stamatakis, A. and Aberer, A. J. and Goll, C. and Smith, S. A. and Berger, S. A. and Izquierdo-Carrasco, F.},
doi = {10.1093/bioinformatics/bts309},
file = {:home/dominik/Evolutionary-Biology/Papers/Stamatakis et al. - 2012 - Bioinformatics.pdf:pdf},
issn = {1367-4803, 1460-2059},
journal = {Bioinformatics},
keywords = {Folder - Misc},
language = {en},
mendeley-tags = {Folder - Misc},
month = {aug},
number = {15},
pages = {2064--2066},
shorttitle = {RAxML-Light},
title = {{RAxML-Light: a tool for computing terabyte phylogenies}},
url = {http://bioinformatics.oxfordjournals.org/content/28/15/2064 http://bioinformatics.oxfordjournals.org/content/28/15/2064.full.pdf http://bioinformatics.oxfordjournals.org/content/28/15/2064.short http://www.ncbi.nlm.nih.gov/pubmed/22628519},
volume = {28},
year = {2012}
}
@book{Olver2010,
abstract = {This textbook is designed for a one year course covering the fundamentals of partial differential equations, geared towards advanced undergraduates and beginning graduate students in mathematics, science, engineering, and elsewhere. The exposition carefully balances solution techniques, mathematical rigor, and significant applications, all illustrated by numerous examples. Extensive exercise sets appear at the end of almost every subsection, and include straightforward computational problems to develop and reinforce new techniques and results, details on theoretical developments and proofs, challenging projects both computational and conceptual, and supplementary material that motivates the student to delve further into the subject. No previous experience with the subject of partial differential equations or Fourier theory is assumed, the main prerequisites being undergraduate calculus, both one- and multi-variable, ordinary differential equations, and basic linear algebra. While the classical topics of separation of variables, Fourier analysis, boundary value problems, Green's functions, and special functions continue to form the core of an introductory course, the inclusion of nonlinear equations, shock wave dynamics, symmetry and similarity, the Maximum Principle, financial models, dispersion and solitons, Huygens'. Principle, quantum mechanical systems, and more make this text well attuned to recent developments and trends in this active field of contemporary research. Numerical approximation schemes are an important component of any introductory course, and the text covers the two most basic approaches: finite differences and finite elements. Peter J. Olver is professor of mathematics at the University of Minnesota. His wide-ranging research interests are centered on the development of symmetry-based methods for differential equations and their manifold applications. He is the author of over 130 papers published in major scientific research journals as well as 4 other books, including the definitive Springer graduate text, Applications of Lie Groups to Differential Equations, and another undergraduate text, Applied Linear Algebra. A Solutions Manual for instrucors is available by clicking on "Selected Solutions Manual" under the Additional Information section on the right-hand side of this page.},
author = {Olver, Peter J},
booktitle = {Undergraduate Texts in Mathematics, University of Minnesota},
doi = {10.1007/978-3-540-85056-4_5},
isbn = {9783319489346},
publisher = {Springer International Publishing},
title = {{Introduction to Partial Differential Equations}},
year = {2014}
}
@article{Mustonen2005,
abstract = {We study the evolution of transcription factor-binding sites in prokaryotes, using an empirically grounded model with point mutations and genetic drift. Selection acts on the site sequence via its binding affinity to the corresponding transcription factor. Calibrating the model with populations of functional binding sites, we verify this form of selection and show that typical sites are under substantial selection pressure for functionality: for cAMP response protein sites in Escherichia coli, the product of fitness difference and effective population size takes values 2NDeltaF of order 10. We apply this model to cross-species comparisons of binding sites in bacteria and obtain a prediction method for binding sites that uses evolutionary information in a quantitative way. At the same time, this method predicts the functional histories of orthologous sites in a phylogeny, evaluating the likelihood for conservation or loss or gain of function during evolution. We have performed, as an example, a cross-species analysis of E. coli, Salmonella typhimurium, and Yersinia pseudotuberculosis. Detailed lists of predicted sites and their functional phylogenies are available.},
author = {Mustonen, V. and L{\"{a}}ssig, M.},
doi = {10.1073/pnas.0505537102},
file = {:home/dominik/Evolutionary-Biology/Papers/Mustonen, L{\"{a}}ssig - 2005 - Proceedings of the National Academy of Sciences.pdf:pdf},
isbn = {0027-8424 (Print)},
issn = {0027-8424},
journal = {Proceedings of the National Academy of Sciences},
number = {44},
pages = {15936--15941},
pmid = {16236723},
title = {{Evolutionary population genetics of promoters: Predicting binding sites and functional phylogenies}},
url = {http://www.pnas.org/cgi/doi/10.1073/pnas.0505537102},
volume = {102},
year = {2005}
}
@article{Pamilo1988,
abstract = {It is well known that a phylogenetic tree (gene tree) constructed from DNA sequences for a genetic locus does not necessarily agree with the tree that represents the actual evolutionary pathway of the species involved (species tree). One of the important factors that cause this difference is genetic polymorphism in the ancestral species. Under the assumption of neutral mutations, this problem can be studied by evaluating the probability (P) that a gene tree has the same topology as that of the species tree. When one gene (allele) is used from each of the species involved, the probability can be expressed as a simple function of Ti = ti/(2N), where ti is the evolutionary time measured in generations for the ith internodal branch of the species tree and N is the effective population size. When any of the Ti's is less than 1, the probability P becomes considerably less than 1.0. This probability cannot be substantially increased by increasing the number of alleles sampled from a locus. To increase the probability, one has to use DNA sequences from many different loci that have evolved independently of each other.},
author = {Pamilo, P. and Nei, M.},
file = {:home/dominik/Evolutionary-Biology/Papers/Pamilo, Nei - 1988 - Molecular Biology and Evolution.pdf:pdf},
issn = {0737-4038, 1537-1719},
journal = {Molecular Biology and Evolution},
keywords = {Folder - Misc},
language = {en},
mendeley-tags = {Folder - Misc},
month = {sep},
number = {5},
pages = {568--583},
title = {{Relationships between gene trees and species trees.}},
url = {http://mbe.oxfordjournals.org/content/5/5/568 http://mbe.oxfordjournals.org/content/5/5/568.full.pdf http://www.ncbi.nlm.nih.gov/pubmed/3193878},
volume = {5},
year = {1988}
}
@book{Durrett2008,
address = {New York},
author = {Durrett, Richard},
isbn = {978-0-387-78168-6 978-0-387-78169-3},
publisher = {Springer New York},
series = {Probability and its Applications},
title = {{Probability Models for DNA Sequence Evolution}},
url = {http://link.springer.com/10.1007/978-0-387-78168-6},
year = {2008}
}
@article{Tataru2016,
abstract = {The Wright-Fisher model provides an elegant mathematical framework for understanding allele frequency data. In particular, the model can be used to infer the demographic history of species and identify loci under selection. A crucial quantity for inference under the Wright-Fisher model is the distribution of allele frequencies (DAF). Despite the apparent simplicity of the model, the calculation of the DAF is challenging. We review and discuss strategies for approximating the DAF, and how these are used in methods that perform inference from allele frequency data. Various evolutionary forces can be incorporated in the Wright-Fisher model, and we consider these in turn. We begin our review with the basic bi-allelic Wright-Fisher model where random genetic drift is the only evolutionary force. We then consider mutation, migration, and selection. In particular, we compare diffusion-based and moment-based methods in terms of accuracy, computational efficiency, and analytical tractability. We conclude with a brief overview of the multi-allelic process with a general mutation model. [Allele frequency, diffusion, inference, moments, selection, Wright-Fisher.].},
author = {Tataru, Paula and Simonsen, Maria and Bataillon, Thomas and Hobolth, Asger},
doi = {10.1093/sysbio/syw056},
issn = {1063-5157},
journal = {Systematic Biology},
month = {aug},
pages = {syw056},
pmid = {27486182},
title = {{Statistical Inference in the Wright–Fisher Model Using Allele Frequency Data}},
url = {http://www.ncbi.nlm.nih.gov/pubmed/27486182 https://academic.oup.com/sysbio/article/doi/10.1093/sysbio/syw056/2670014/Statistical-inference-in-the-Wright-Fisher-model},
year = {2016}
}
@article{Mendes2016a,
abstract = {—Substitution rates are known to be variable among genes, chromosomes, species, and lineages due to multifarious biological processes. Here, we consider another source of substitution rate variation due to a technical bias associated with gene tree discordance. Discordance has been found to be rampant in genome-wide data sets, often due to incomplete lineage sorting (ILS). This apparent substitution rate variation is caused when substitutions that occur on discordant gene trees are analyzed in the context of a single, fixed species tree. Such substitutions have to be resolved by proposing multiple substitutions on the species tree, and we therefore refer to this phenomenon as Substitutions Produced by ILS (SPILS). We use simulations to demonstrate that SPILS has a larger effect with increasing levels of ILS, and on trees with larger numbers of taxa. Specific branches of the species trees are consistently, but erroneously, inferred to be longer or shorter, and we show that these branches can be predicted based on discordant tree topologies. Moreover, we observe that fixing a species tree topology when performing tests of positive selection increases the false positive rate, particularly for genes whose discordant topologies are most affected by SPILS. Finally, we use data from multiple Drosophila species to show that SPILS can be detected in nature. Although the effects of SPILS are modest per gene, it has the potential to affect substitution rate variation whenever high levels of ILS are present, particularly in rapid radiations. The problems outlined here have implications for character mapping of any type of trait, and for any biological process that causes discordance. We discuss possible solutions to these problems, and areas in which they are likely to have caused faulty inferences of convergence and accelerated evolution. [Gene tree discordance; hemiplasy; incomplete lineage sorting; substitution rates.] Characterizing the rate of molecular evolution and the forces driving variation in this rate is a major goal of evolutionary biology. Studying how and why substitution rates vary allows us to make inferences about the biology and evolutionary past of extant species and genes (Bromham 2009). Examples of such inferences include: learning about past episodes of adaptive evolution (e.g., Larracuente et al. 2008; Studer et al. 2008), whether species' life-history traits influence how fast they evolve (e.g., Martin and Palumbi 1993; Bromham et al. 1996; Smith and Donoghue 2008), and whether specific environments make species prone to higher mutation rates (e.g., Wright et al. 2006). A better understanding of the tempo of molecular evolution can also be used to improve the dating of evolutionary events (Lanfear et al. 2010). Substitution rates vary at several different scales, including among genes, regions with different recombination rates, chromosomes, species, and clades. Variation among genes can be driven by natural selection. Adaptive evolution increases the rate of substitution, while negative selection decreases it (Li 1997). Even in the absence of differences in selective effects there can be variation in the substitution rate due to variation in the underlying mutation rate. For instance, regions of low recombination have been found to have lower substitution rates (Hellmann et al. 2003). This association has been explained by the mutagenic effects of recombination (Hellmann et al. 2003) or by linked selection in recent ancestral populations (Begun et al. 2007). Substitution rates also vary among chromosomes, with sex chromosomes},
author = {Mendes, F{\'{a}}bio K. and Hahn, Matthew W.},
doi = {10.1093/sysbio/syw018},
file = {:home/dominik/Evolutionary-Biology/Papers/Mendes, Hahn - 2016 - Systematic Biology.pdf:pdf},
issn = {1076836X},
journal = {Systematic Biology},
keywords = {Gene tree discordance,Hemiplasy,Incomplete lineage sorting,Substitution rates},
number = {4},
pages = {711--721},
pmid = {26927960},
title = {{Gene tree discordance causes apparent substitution rate variation}},
volume = {65},
year = {2016}
}
@article{Heled2013,
abstract = {The multispecies coalescent model has become popular in recent years as a framework to infer a species phylogeny from multilocus genetic data collected from multiple individuals. The model assumes that speciation occurs at a specific point in time, after which the two sub-species evolve in total isolation. However in reality speciation may occur over an extended period of time, during which sister lineages remain in partial contact. Inference of multispecies phylogenies under those conditions is difficult. Indeed even designing simulators which correctly sample gene histories under these conditions is non-trivial. PMID: 23418788},
author = {Heled, Joseph and Bryant, David and Drummond, Alexei J.},
doi = {10.1186/1471-2148-13-44},
file = {:home/dominik/Evolutionary-Biology/Papers/Heled, Bryant, Drummond - 2013 - BMC Evolutionary Biology.pdf:pdf},
issn = {1471-2148},
journal = {BMC Evolutionary Biology},
keywords = {Folder - Misc},
language = {en},
mendeley-tags = {Folder - Misc},
month = {feb},
number = {1},
pages = {44},
title = {{Simulating gene trees under the multispecies coalescent and time-dependent migration}},
url = {http://www.biomedcentral.com/1471-2148/13/44/abstract http://www.biomedcentral.com/1471-2148/13/44 http://www.biomedcentral.com/content/pdf/1471-2148-13-44.pdf},
volume = {13},
year = {2013}
}
@article{Auton2015,
abstract = {The 1000 Genomes Project set out to provide a comprehensive description of common human genetic variation by applying whole-genome sequencing to a diverse set of individuals from multiple populations. Here we report completion of the project, having reconstructed the genomes of 2,504 individuals from 26 populations using a combination of low-coverage whole-genome sequencing, deep exome sequencing, and dense microarray genotyping. We characterized a broad spectrum of genetic variation, in total over 88 million variants (84.7 million single nucleotide polymorphisms (SNPs), 3.6 million short insertions/deletions (indels), and 60,000 structural variants), all phased onto high-quality haplotypes. This resource includes {\textgreater}99{\%} of SNP variants with a frequency of {\textgreater}1{\%} for a variety of ancestries. We describe the distribution of genetic variation across the global sample, and discuss the implications for common disease studies.},
author = {Auton, Adam and Abecasis, Gon{\c{c}}alo R. and Altshuler, David M. and Durbin, Richard M. and Bentley, David R. and Chakravarti, Aravinda and Clark, Andrew G. and Donnelly, Peter and Eichler, Evan E. and Flicek, Paul and Gabriel, Stacey B. and Gibbs, Richard A. and Green, Eric D. and Hurles, Matthew E. and Knoppers, Bartha M. and Korbel, Jan O. and Lander, Eric S. and Lee, Charles and Lehrach, Hans and Mardis, Elaine R. and Marth, Gabor T. and McVean, Gil A. and Nickerson, Deborah A. and Schmidt, Jeanette P. and Sherry, Stephen T. and Wang, Jun and Wilson, Richard K. and Boerwinkle, Eric and Doddapaneni, Harsha and Han, Yi and Korchina, Viktoriya and Kovar, Christie and Lee, Sandra and Muzny, Donna and Reid, Jeffrey G. and Zhu, Yiming and Chang, Yuqi and Feng, Qiang and Fang, Xiaodong and Guo, Xiaosen and Jian, Min and Jiang, Hui and Jin, Xin and Lan, Tianming and Li, Guoqing and Li, Jingxiang and Li, Yingrui and Liu, Shengmao and Liu, Xiao and Lu, Yao and Ma, Xuedi and Tang, Meifang and Wang, Bo and Wang, Guangbiao and Wu, Honglong and Wu, Renhua and Xu, Xun and Yin, Ye and Zhang, Dandan and Zhang, Wenwei and Zhao, Jiao and Zhao, Meiru and Zheng, Xiaole and Gupta, Namrata and Gharani, Neda and Toji, Lorraine H. and Gerry, Norman P. and Resch, Alissa M. and Barker, Jonathan and Clarke, Laura and Gil, Laurent and Hunt, Sarah E. and Kelman, Gavin and Kulesha, Eugene and Leinonen, Rasko and McLaren, William M. and Radhakrishnan, Rajesh and Roa, Asier and Smirnov, Dmitriy and Smith, Richard E. and Streeter, Ian and Thormann, Anja and Toneva, Iliana and Vaughan, Brendan and Zheng-Bradley, Xiangqun and Grocock, Russell and Humphray, Sean and James, Terena and Kingsbury, Zoya and Sudbrak, Ralf and Albrecht, Marcus W. and Amstislavskiy, Vyacheslav S. and Borodina, Tatiana A. and Lienhard, Matthias and Mertes, Florian and Sultan, Marc and Timmermann, Bernd and Yaspo, Marie-Laure and Fulton, Lucinda and Fulton, Robert and Ananiev, Victor and Belaia, Zinaida and Beloslyudtsev, Dimitriy and Bouk, Nathan and Chen, Chao and Church, Deanna and Cohen, Robert and Cook, Charles and Garner, John and Hefferon, Timothy and Kimelman, Mikhail and Liu, Chunlei and Lopez, John and Meric, Peter and O'Sullivan, Chris and Ostapchuk, Yuri and Phan, Lon and Ponomarov, Sergiy and Schneider, Valerie and Shekhtman, Eugene and Sirotkin, Karl and Slotta, Douglas and Zhang, Hua and Balasubramaniam, Senduran and Burton, John and Danecek, Petr and Keane, Thomas M. and Kolb-Kokocinski, Anja and McCarthy, Shane and Stalker, James and Quail, Michael and Davies, Christopher J. and Gollub, Jeremy and Webster, Teresa and Wong, Brant and Zhan, Yiping and Campbell, Christopher L. and Kong, Yu and Marcketta, Anthony and Yu, Fuli and Antunes, Lilian and Bainbridge, Matthew and Sabo, Aniko and Huang, Zhuoyi and Coin, Lachlan J. M. and Fang, Lin and Li, Qibin and Li, Zhenyu and Lin, Haoxiang and Liu, Binghang and Luo, Ruibang and Shao, Haojing and Xie, Yinlong and Ye, Chen and Yu, Chang and Zhang, Fan and Zheng, Hancheng and Zhu, Hongmei and Alkan, Can and Dal, Elif and Kahveci, Fatma and Garrison, Erik P. and Kural, Deniz and Lee, Wan-Ping and {Fung Leong}, Wen and Stromberg, Michael and Ward, Alistair N. and Wu, Jiantao and Zhang, Mengyao and Daly, Mark J. and DePristo, Mark A. and Handsaker, Robert E. and Banks, Eric and Bhatia, Gaurav and del Angel, Guillermo and Genovese, Giulio and Li, Heng and Kashin, Seva and McCarroll, Steven A. and Nemesh, James C. and Poplin, Ryan E. and Yoon, Seungtai C. and Lihm, Jayon and Makarov, Vladimir and Gottipati, Srikanth and Keinan, Alon and Rodriguez-Flores, Juan L. and Rausch, Tobias and Fritz, Markus H. and St{\"{u}}tz, Adrian M. and Beal, Kathryn and Datta, Avik and Herrero, Javier and Ritchie, Graham R. S. and Zerbino, Daniel and Sabeti, Pardis C. and Shlyakhter, Ilya and Schaffner, Stephen F. and Vitti, Joseph and Cooper, David N. and Ball, Edward V. and Stenson, Peter D. and Barnes, Bret and Bauer, Markus and {Keira Cheetham}, R. and Cox, Anthony and Eberle, Michael and Kahn, Scott and Murray, Lisa and Peden, John and Shaw, Richard and Kenny, Eimear E. and Batzer, Mark A. and Konkel, Miriam K. and Walker, Jerilyn A. and MacArthur, Daniel G. and Lek, Monkol and Herwig, Ralf and Ding, Li and Koboldt, Daniel C. and Larson, David and Ye, Kai and Gravel, Simon and Swaroop, Anand and Chew, Emily and Lappalainen, Tuuli and Erlich, Yaniv and Gymrek, Melissa and {Frederick Willems}, Thomas and Simpson, Jared T. and Shriver, Mark D. and Rosenfeld, Jeffrey A. and Bustamante, Carlos D. and Montgomery, Stephen B. and {De La Vega}, Francisco M. and Byrnes, Jake K. and Carroll, Andrew W. and DeGorter, Marianne K. and Lacroute, Phil and Maples, Brian K. and Martin, Alicia R. and Moreno-Estrada, Andres and Shringarpure, Suyash S. and Zakharia, Fouad and Halperin, Eran and Baran, Yael and Cerveira, Eliza and Hwang, Jaeho and Malhotra, Ankit and Plewczynski, Dariusz and Radew, Kamen and Romanovitch, Mallory and Zhang, Chengsheng and Hyland, Fiona C. L. and Craig, David W. and Christoforides, Alexis and Homer, Nils and Izatt, Tyler and Kurdoglu, Ahmet A. and Sinari, Shripad A. and Squire, Kevin and Xiao, Chunlin and Sebat, Jonathan and Antaki, Danny and Gujral, Madhusudan and Noor, Amina and Ye, Kenny and Burchard, Esteban G. and Hernandez, Ryan D. and Gignoux, Christopher R. and Haussler, David and Katzman, Sol J. and {James Kent}, W. and Howie, Bryan and Ruiz-Linares, Andres and Dermitzakis, Emmanouil T. and Devine, Scott E. and {Min Kang}, Hyun and Kidd, Jeffrey M. and Blackwell, Tom and Caron, Sean and Chen, Wei and Emery, Sarah and Fritsche, Lars and Fuchsberger, Christian and Jun, Goo and Li, Bingshan and Lyons, Robert and Scheller, Chris and Sidore, Carlo and Song, Shiya and Sliwerska, Elzbieta and Taliun, Daniel and Tan, Adrian and Welch, Ryan and {Kate Wing}, Mary and Zhan, Xiaowei and Awadalla, Philip and Hodgkinson, Alan and Li, Yun and Shi, Xinghua and Quitadamo, Andrew and Lunter, Gerton and Marchini, Jonathan L. and Myers, Simon and Churchhouse, Claire and Delaneau, Olivier and Gupta-Hinch, Anjali and Kretzschmar, Warren and Iqbal, Zamin and Mathieson, Iain and Menelaou, Androniki and Rimmer, Andy and Xifara, Dionysia K. and Oleksyk, Taras K. and Fu, Yunxin and Liu, Xiaoming and Xiong, Momiao and Jorde, Lynn and Witherspoon, David and Xing, Jinchuan and Browning, Brian L. and Browning, Sharon R. and Hormozdiari, Fereydoun and Sudmant, Peter H. and Khurana, Ekta and Tyler-Smith, Chris and Albers, Cornelis A. and Ayub, Qasim and Chen, Yuan and Colonna, Vincenza and Jostins, Luke and Walter, Klaudia and Xue, Yali and Gerstein, Mark B. and Abyzov, Alexej and Balasubramanian, Suganthi and Chen, Jieming and Clarke, Declan and Fu, Yao and Harmanci, Arif O. and Jin, Mike and Lee, Donghoon and Liu, Jeremy and {Jasmine Mu}, Xinmeng and Zhang, Jing and Zhang, Yan and Hartl, Chris and Shakir, Khalid and Degenhardt, Jeremiah and Meiers, Sascha and Raeder, Benjamin and {Paolo Casale}, Francesco and Stegle, Oliver and Lameijer, Eric-Wubbo and Hall, Ira and Bafna, Vineet and Michaelson, Jacob and Gardner, Eugene J. and Mills, Ryan E. and Dayama, Gargi and Chen, Ken and Fan, Xian and Chong, Zechen and Chen, Tenghui and Chaisson, Mark J. and Huddleston, John and Malig, Maika and Nelson, Bradley J. and Parrish, Nicholas F. and Blackburne, Ben and Lindsay, Sarah J. and Ning, Zemin and Zhang, Yujun and Lam, Hugo and Sisu, Cristina and Challis, Danny and Evani, Uday S. and Lu, James and Nagaswamy, Uma and Yu, Jin and Li, Wangshen and Habegger, Lukas and Yu, Haiyuan and Cunningham, Fiona and Dunham, Ian and Lage, Kasper and {Berg Jespersen}, Jakob and Horn, Heiko and Kim, Donghoon and Desalle, Rob and Narechania, Apurva and {Wilson Sayres}, Melissa A. and Mendez, Fernando L. and {David Poznik}, G. and Underhill, Peter A. and Coin, Lachlan and Mittelman, David and Banerjee, Ruby and Cerezo, Maria and Fitzgerald, Thomas W. and Louzada, Sandra and Massaia, Andrea and Ritchie, Graham R. and Yang, Fengtang and Kalra, Divya and Hale, Walker and Dan, Xu and Barnes, Kathleen C. and Beiswanger, Christine and Cai, Hongyu and Cao, Hongzhi and Henn, Brenna and Jones, Danielle and Kaye, Jane S. and Kent, Alastair and Kerasidou, Angeliki and Mathias, Rasika and Ossorio, Pilar N. and Parker, Michael and Rotimi, Charles N. and Royal, Charmaine D. and Sandoval, Karla and Su, Yeyang and Tian, Zhongming and Tishkoff, Sarah and Via, Marc and Wang, Yuhong and Yang, Huanming and Yang, Ling and Zhu, Jiayong and Bodmer, Walter and Bedoya, Gabriel and Cai, Zhiming and Gao, Yang and Chu, Jiayou and Peltonen, Leena and Garcia-Montero, Andres and Orfao, Alberto and Dutil, Julie and Martinez-Cruzado, Juan C. and Mathias, Rasika A. and Hennis, Anselm and Watson, Harold and McKenzie, Colin and Qadri, Firdausi and LaRocque, Regina and Deng, Xiaoyan and Asogun, Danny and Folarin, Onikepe and Happi, Christian and Omoniwa, Omonwunmi and Stremlau, Matt and Tariyal, Ridhi and Jallow, Muminatou and {Sisay Joof}, Fatoumatta and Corrah, Tumani and Rockett, Kirk and Kwiatkowski, Dominic and Kooner, Jaspal and {Tịnh Hi{\^{e}}`n}, Tr{\^{a}}`n and Dunstan, Sarah J. and {Thuy Hang}, Nguyen and Fonnie, Richard and Garry, Robert and Kanneh, Lansana and Moses, Lina and Schieffelin, John and Grant, Donald S. and Gallo, Carla and Poletti, Giovanni and Saleheen, Danish and Rasheed, Asif and Brooks, Lisa D. and Felsenfeld, Adam L. and McEwen, Jean E. and Vaydylevich, Yekaterina and Duncanson, Audrey and Dunn, Michael and Schloss, Jeffery A.},
doi = {10.1038/nature15393},
issn = {0028-0836},
journal = {Nature},
month = {sep},
number = {7571},
pages = {68--74},
publisher = {Nature Publishing Group, a division of Macmillan Publishers Limited. All Rights Reserved.},
shorttitle = {Nature},
title = {{A global reference for human genetic variation}},
url = {http://dx.doi.org/10.1038/nature15393},
volume = {526},
year = {2015}
}
@article{Waxman2011,
abstract = {We investigate the detailed connection between the Wright–Fisher model of random genetic drift and the diffusion approximation, under the assumption that selection and drift are weak and so cause small changes over a single generation. A representation of the mathematics underlying the Wright–Fisher model is introduced which allows the connection to be made with the corresponding mathematics underlying the diffusion approximation. Two ‘hybrid' models are also introduced which lie ‘between' the Wright–Fisher model and the diffusion approximation. In model 1 the relative allele frequency takes discrete values while time is continuous; in model 2 time is discrete and relative allele frequency is continuous. While both hybrid models appear to have a similar status and the same level of plausibility, the different nature of time and frequency in the two models leads to significant mathematical differences. Model 2 is mathematically inconsistent and has to be ruled out as being meaningful. Model 1 is used to clarify the content of Kimura's solution of the diffusion equation, which is shown to have the natural interpretation as describing only those populations where alleles are segregating. By contrast the Wright–Fisher model and the solution of the diffusion equation of McKane and Waxman cover populations of all categories, namely populations where alleles segregate, are lost, or fix.},
author = {Waxman, D.},
doi = {10.1016/j.jtbi.2010.10.014},
issn = {0022-5193},
journal = {Journal of Theoretical Biology},
keywords = {Diffusion analysis,Folder - Misc,Random genetic drift,Theory,Wright–Fisher model},
mendeley-tags = {Diffusion analysis,Folder - Misc,Random genetic drift,Theory,Wright–Fisher model},
month = {jan},
number = {1},
pages = {79--87},
title = {{Comparison and content of the Wright–Fisher model of random genetic drift, the diffusion approximation, and an intermediate model}},
url = {http://www.sciencedirect.com/science/article/pii/S0022519310005424 http://www.sciencedirect.com/science/article/pii/S0022519310005424/pdfft?md5=649613a1144f2068b85e3582a49c2327{\&}pid=1-s2.0-S0022519310005424-main.pdf},
volume = {269},
year = {2011}
}
@article{Rannala1996,
author = {Rannala, Bruce and Rannala, Bruce and Yang, Ziheng},
journal = {Journal of Molecular Evolution},
pages = {304----311},
title = {{Probability Distribution of Molecular Evolutionary Trees: A New Method of Phylogenetic Inference}},
url = {http://citeseer.ist.psu.edu/viewdoc/summary?doi=10.1.1.39.4870},
volume = {43},
year = {1996}
}
@article{Smith1974,
abstract = {When a selectively favourable gene substitution occurs in a population, changes in gene frequencies will occur at closely linked loci. In the case of a neutral polymorphism, average heterozygosity will be reduced to an extent which varies with distance from the substituted locus. The aggregate effect of substitution on neutral polymorphism is estimated; in populations of total size 106 or more (and perhaps of 104 or more), this effect will be more important than that of random fixation. This may explain why the extent of polymorphism in natural populations does not vary as much as one would expect from a consideration of the equilibrium between mutation and random fixation in populations of different sizes. For a selectively maintained polymorphism at a linked locus, this process will only be important in the long run if it leads to complete fixation. If the selective coefficients at the linked locus are small compared to those at the substituted locus, it is shown that the probability of complete fixation at the linked locus is approximately exp (− Nc), where c is the recombinant fraction and N the population size. It follows that in a large population a selective substitution can occur in a cistron without eliminating a selectively maintained polymorphism in the same cistron.},
author = {Smith, John Maynard and Haigh, John},
doi = {10.1017/S0016672300014634},
file = {:home/dominik/Evolutionary-Biology/Papers/Smith, Haigh - 1974 - Genetics Research.pdf:pdf},
journal = {Genetics Research},
keywords = {Folder - Selective-Sweeps - Citations},
mendeley-tags = {Folder - Selective-Sweeps - Citations},
number = {01},
pages = {23--35},
title = {{The hitch-hiking effect of a favourable gene}},
url = {http://journals.cambridge.org/action/displayAbstract?fromPage=online{\&}aid=1754360},
volume = {23},
year = {1974}
}
@article{Schneider1997,
author = {Schneider, Reinhard and Daruvar, Antoine De and Sander, Chris},
doi = {10.1093/nar/25.1.226},
file = {:home/dominik/Evolutionary-Biology/Papers/Schneider, Daruvar, Sander - 1997 - Unknown.pdf:pdf},
issn = {0305-1048},
number = {1},
pages = {226--230},
title = {{The HSSP database of protein structure – sequence alignments}},
volume = {25},
year = {1997}
}
@article{Corbett-Detig2012,
abstract = {Author SummaryChromosomal inversions are known to respond to powerful natural selection in many species. Despite this evidence, little progress has been made towards understanding the nature of selection that affects inversions. Here, we utilize two recently released population-resequencing projects from D. melanogaster to address many of the unknown features of polymorphic inversions. We find evidence that inversions in this species are generally very young, with ages on the order of hundreds to tens of thousands of years, and that the majority of inversions originated in ancestral African populations. Inversions are also the source of the majority of genetic structure within populations and affect polymorphism chromosome-wide. We are able to confirm experimentally that one X-chromosome inversion achieves an advantage by selfishly increasing its transmission through males. Future work will build on our basic inferences to identify potential selective mechanisms and candidate genes in the other inversions studied.},
annote = {2013-10-04 Introduces new Method (RAR) to assemble sequences near inversion breakpoints.},
author = {Corbett-Detig, Russell B. and Hartl, Daniel L.},
doi = {10.1371/journal.pgen.1003056},
file = {:home/dominik/Evolutionary-Biology/Papers/Corbett-Detig, Hartl - 2012 - PLoS Genet.pdf:pdf},
journal = {PLoS Genet},
keywords = {Journal Club},
mendeley-tags = {Journal Club},
month = {dec},
number = {12},
pages = {e1003056},
title = {{Population Genomics of Inversion Polymorphisms in Drosophila melanogaster}},
url = {http://dx.doi.org/10.1371/journal.pgen.1003056 http://www.plosgenetics.org/article/fetchObject.action?uri=info{\%}3Adoi{\%}2F10.1371{\%}2Fjournal.pgen.1003056{\&}representation=PDF http://www.plosgenetics.org/article/info{\%}3Adoi{\%}2F10.1371{\%}2Fjournal.pgen.1003056},
volume = {8},
year = {2012}
}
@article{Szollosi2013,
author = {Sz{\"{o}}llősi, Gergely J. and Tannier, E. and Lartillot, N. and Daubin, V.},
doi = {10.1093/sysbio/syt003},
file = {:home/dominik/Evolutionary-Biology/Papers/Sz{\"{o}}llősi et al. - 2013 - Systematic Biology.pdf:pdf},
issn = {1063-5157},
journal = {Systematic Biology},
month = {may},
number = {3},
pages = {386--397},
publisher = {Oxford University Press},
title = {{Lateral Gene Transfer from the Dead}},
url = {https://academic.oup.com/sysbio/article-lookup/doi/10.1093/sysbio/syt003},
volume = {62},
year = {2013}
}
@article{Mcbride2008,
abstract = {In this paper, we introduce Applicative functors—an abstract characterisation of an ap- plicative style of effectful programming, weaker than Monads and hence more widespread. Indeed, it is the ubiquity of this programming pattern that drew us to the abstraction. We retrace our steps in this paper, introducing the applicative pattern by diverse exam- ples, then abstracting it to define the Applicative type class and introducing a bracket notation which interprets the normal application syntax in the idiom of an Applicative functor. Further, we develop the properties of applicative functors and the generic opera- tions they support.We close by identifying the categorical structure of applicative functors and examining their relationship both with Monads and with Arrows.},
author = {Mcbride, Conor and Paterson, Ross},
doi = {10.1017/S0956796807006326},
file = {:home/dominik/Evolutionary-Biology/Papers/Mcbride, Paterson - 2008 - Journal of Functional Programming.pdf:pdf},
isbn = {0956-7968},
issn = {09567968},
journal = {Journal of Functional Programming},
number = {1},
pages = {1--13},
title = {{Applicative programming with effects}},
volume = {18},
year = {2008}
}
@article{Robinson1981,
abstract = {A metric on general phylogenetic trees is presented. This extends the work of most previous authors, who constructed metrics for binary trees. The metric presented in this paper makes possible the comparison of the many nonbinary phylogenetic trees appearing in the literature. This provides an objective procedure for comparing the different methods for constructing phylogenetic trees. The metric is based on elementary operations which transform one tree into another. Various results obtained in applying these operations are given. They enable the distance between any pair of trees to be calculated efficiently. This generalizes previous work by Bourque to the case where interior vertices can be labeled, and labels may contain more than one element or may be empty. {\textcopyright} 1981.},
archivePrefix = {arXiv},
arxivId = {arXiv:0708.3499v1},
author = {Robinson, D. F. and Foulds, L. R.},
doi = {10.1016/0025-5564(81)90043-2},
eprint = {arXiv:0708.3499v1},
file = {:home/dominik/Evolutionary-Biology/Papers/Robinson, Foulds - 1981 - Mathematical Biosciences.pdf:pdf},
isbn = {0025-5564},
issn = {00255564},
journal = {Mathematical Biosciences},
number = {1-2},
pages = {131--147},
pmid = {21457008},
title = {{Comparison of phylogenetic trees}},
volume = {53},
year = {1981}
}
@article{Bull1993,
author = {Bull, J. J. and Huelsenbeck, John P. and Cunningham, Clifford W. and Swofford, David L. and Waddell, Peter J.},
doi = {10.2307/2992473},
issn = {10635157},
journal = {Systematic Biology},
month = {sep},
number = {3},
pages = {384},
title = {{Partitioning and Combining Data in Phylogenetic Analysis}},
url = {http://www.jstor.org/stable/2992473?origin=crossref},
volume = {42},
year = {1993}
}
@book{Griffiths2012,
author = {Griffiths, David J},
edition = {4th},
isbn = {0321856562},
pages = {624},
publisher = {Pearson},
title = {{Introduction to Electrodynamics}},
year = {2012}
}
@article{Kimura1968,
author = {Kimura, Motoo},
doi = {10.1038/217624a0},
issn = {0028-0836},
journal = {Nature},
month = {feb},
number = {5129},
pages = {624--626},
publisher = {Nature Publishing Group},
title = {{Evolutionary Rate at the Molecular Level}},
url = {http://www.nature.com/doifinder/10.1038/217624a0},
volume = {217},
year = {1968}
}
@article{Jones1995,
abstract = {. The Hindley/Milner type system has been widely adopted as a basis for statically typed functional languages. One of the main reasons for this is that it provides an elegant compromise between flexibility, allowing a single value to be used in different ways, and practicality, freeing the programmer from the need to supply explicit type information. Focusing on practical applications rather than implementation or theoretical details, these notes examine a range of extensions that ...},
author = {Jones, Mark P},
doi = {10.1007/3-540-59451-5_4},
file = {:home/dominik/Evolutionary-Biology/Papers/Jones - 1995 - Text.pdf:pdf},
isbn = {3540594515},
issn = {0302-9743},
journal = {Text},
pages = {97--136},
title = {{Functional programming with overloading and higher-order polymorphism}},
url = {http://www.springerlink.com/index/Y3144643J2116726.pdf},
volume = {925},
year = {1995}
}
@article{Vogl2012,
abstract = {We analyze a decoupled Moran model with haploid population size N , a biallelic locus under mutation and drift with scaled forward and backward mutation rates $\theta$ 1 = $\mu$ 1 N and $\theta$ 0 = $\mu$ 0 N , and directional selection with scaled strength $\gamma$ = s N . With small scaled mutation rates $\theta$ 0 and $\theta$ 1 , which is appropriate for single nucleotide polymorphism data in highly recombining regions, we derive a simple approximate equilibrium distribution for polymorphic alleles with a constant of proportionality. We also put forth an even simpler model, where all mutations originate from monomorphic states. Using this model we derive the sojourn times, conditional on the ancestral and fixed allele, and under equilibrium the distributions of fixed and polymorphic alleles and fixation rates. Furthermore, we also derive the distribution of small samples in the diffusion limit and provide convenient recurrence relations for calculating this distribution. This enables us to give formulas analogous to the Ewens–Watterson estimator of $\theta$ for biased mutation rates and selection. We apply this theory to a polymorphism dataset of fourfold degenerate sites in Drosophila melanogaster.},
author = {Vogl, Claus and Clemente, Florian},
doi = {10.1016/j.tpb.2012.01.001},
file = {:home/dominik/Evolutionary-Biology/Papers/Vogl, Clemente - 2012 - Theoretical Population Biology.pdf:pdf},
issn = {0040-5809},
journal = {Theoretical Population Biology},
keywords = {Drosophila melanogaster,Folder - Models {\&} Tools,Genic selection,Moran model,Mutation bias,Small mutation rates,Small samples},
mendeley-tags = {Drosophila melanogaster,Folder - Models {\&} Tools,Genic selection,Moran model,Mutation bias,Small mutation rates,Small samples},
month = {may},
number = {3},
pages = {197--209},
title = {{The allele-frequency spectrum in a decoupled Moran model with mutation, drift, and directional selection, assuming small mutation rates}},
url = {http://www.sciencedirect.com/science/article/pii/S0040580912000032 http://www.sciencedirect.com/science/article/pii/S0040580912000032/pdfft?md5=4e9c26a42197c9c694db5f409a968d5c{\&}pid=1-s2.0-S0040580912000032-main.pdf},
volume = {81},
year = {2012}
}
@article{Akashi2006,
abstract = {Although mutation, genetic drift, and natural selection are well established as determinants of genome evolution, the importance (frequency and magnitude) of parameter fluctuations in molecular evolution is less understood. DNA sequence comparisons among closely related species allow specific substitutions to be assigned to lineages on a phylogenetic tree. In this study, we compare patterns of codon usage and protein evolution in 22 genes ({\textgreater}11,000 codons) among Drosophila melanogaster and five relatives within the D. melanogaster subgroup. We assign changes to eight lineages using a maximum-likelihood approach to infer ancestral states. Uncertainty in ancestral reconstructions is taken into account, at least to some extent, by weighting reconstructions by their posterior probabilities. Four of the eight lineages show potentially genomewide departures from equilibrium synonymous codon usage; three are decreasing and one is increasing in major codon usage. Several of these departures are consistent with lineage-specific changes in selection intensity (selection coefficients scaled to effective population size) at silent sites. Intron base composition and rates and patterns of protein evolution are also heterogeneous among these lineages. The magnitude of forces governing silent, intron, and protein evolution appears to have varied frequently, and in a lineage-specific manner, within the D. melanogaster subgroup.},
author = {Akashi, Hiroshi and Ko, Wen-Ya and Piao, Shengfu and John, Anoop and Goel, Piyush and Lin, Chiao-Feng and Vitins, Alexa P.},
doi = {10.1534/genetics.105.049676},
file = {:home/dominik/Evolutionary-Biology/Papers/Akashi et al. - 2006 - Genetics.pdf:pdf},
issn = {0016-6731},
journal = {Genetics},
keywords = {Folder - Models {\&} Tools},
mendeley-tags = {Folder - Models {\&} Tools},
month = {mar},
number = {3},
pages = {1711--1726},
shorttitle = {Molecular Evolution in the Drosophila melanogaster},
title = {{Molecular Evolution in the Drosophila melanogaster Species Subgroup: Frequent Parameter Fluctuations on the Timescale of Molecular Divergence}},
url = {http://www.ncbi.nlm.nih.gov/pmc/articles/PMC1456288/ http://www.ncbi.nlm.nih.gov/pmc/articles/PMC1456288/pdf/GEN17231711.pdf},
volume = {172},
year = {2006}
}
@article{Champagnat2012,
author = {Champagnat, Nicolas and Lambert, Amaury and Richard, Mathieu},
doi = {10.1155/2012/569081},
file = {:home/dominik/Evolutionary-Biology/Papers/Champagnat, Lambert, Richard - 2012 - Internation Journal of Stochastic Analysis.pdf:pdf},
journal = {Internation Journal of Stochastic Analysis},
number = {569081},
title = {{Birth and Death Processes with Neutral Mutations}},
volume = {2012},
year = {2012}
}
@article{Allman2017a,
abstract = {Detecting variation in the evolutionary process along chromosomes is increasingly important as whole-genome data becomes more widely available. For example, factors such as incomplete lineage sorting, horizontal gene transfer, and chromosomal inversion are expected to result in changes in the underlying gene trees along a chromosome, while changes in selective pressure and mutational rates for different genomic regions may lead to shifts in the underlying mutational process. We propose the split score as a general method for quantifying support for a particular phylogenetic relationship within a genomic data set. Because the split score is based on algebraic properties of a matrix of site pattern frequencies, it can be rapidly computed, even for data sets that are large in the number of taxa and/or in the length of the alignment, providing an advantage over other methods (e.g., maximum likelihood) that are often used to assess such support. Using simulation we explore the properties of the split score, including its dependence on sequence length, branch length, size of a split and its ability to detect true splits in the underlying tree. Using a sliding window analysis, we show that split scores can be used to detect changes in the underlying evolutionary process for genome-scale data from primates, mosquitoes, and viruses in a computationally efficient manner. Computation of the split score has been implemented in the software package SplitSup.},
archivePrefix = {arXiv},
arxivId = {1608.00942},
author = {Allman, Elizabeth S. and Kubatko, Laura S. and Rhodes, John A.},
doi = {10.1093/sysbio/syw103},
eprint = {1608.00942},
file = {:home/dominik/Evolutionary-Biology/Papers/Allman, Kubatko, Rhodes - 2017 - Systematic Biology(3).pdf:pdf},
issn = {1076836X},
journal = {Systematic Biology},
keywords = {General Markov model,genome-scale data analysis,matrix flattenings,phylogenetic trees,singular value decomposition,split scores},
number = {4},
pages = {620--636},
title = {{Split Scores: A Tool to Quantify Phylogenetic Signal in Genome-Scale Data}},
volume = {66},
year = {2017}
}
@article{Bachtrog2002,
abstract = {Sex chromosomes are generally believed to have descended from a pair of homologous autosomes. Suppression of recombination between the ancestral sex chromosomes led to the genetic degeneration of the Y chromosome. In response, the X chromosome may become dosage-compensated. Most proposed mechanisms for the degeneration of Y chromosomes involve the rapid fixation of deleterious mutations on the Y. Alternatively, Y-chromosome degeneration might be a response to a slower rate of adaptive evolution, caused by its lack of recombination. Here we report patterns of DNA polymorphism and divergence at four genes located on the neo-sex chromosomes of Drosophila miranda. We show that a higher rate of protein sequence evolution of the neo-X-linked copy of Cyclin B relative to the neo-Y copy is driven by positive selection, which is consistent with the adaptive hypothesis for the evolution of the Y chromosome. In contrast, the neo-Y-linked copies of even-skipped and roundabout show an elevated rate of protein evolution relative to their neo-X homologues, probably reflecting the reduced effectiveness of selection against deleterious mutations in a non-recombining genome. Our results provide evidence for the importance of sexual recombination for increasing and maintaining the level of adaptation of a population.},
author = {Bachtrog, Doris and Charlesworth, Brian},
doi = {10.1038/416323a},
file = {:home/dominik/Evolutionary-Biology/Papers/Bachtrog, Charlesworth - 2002 - Nature.pdf:pdf},
issn = {0028-0836},
journal = {Nature},
keywords = {Folder - Sex-Chromosomes},
language = {en},
mendeley-tags = {Folder - Sex-Chromosomes},
month = {mar},
number = {6878},
pages = {323--326},
title = {{Reduced adaptation of a non-recombining neo-Y chromosome}},
url = {http://www.nature.com/nature/journal/v416/n6878/full/416323a.html http://www.nature.com/nature/journal/v416/n6878/pdf/416323a.pdf},
volume = {416},
year = {2002}
}
@article{Wilson2014,
abstract = {Adaptation from de novo mutation can produce so-called soft selective sweeps, where adaptive alleles of independent mutational origin sweep through the population at the same time. Population genetic theory predicts that such soft sweeps should be likely if the product of the population size and the mutation rate towards the adaptive allele is sufficiently large, such that multiple adaptive mutations can establish before one has reached fixation; however, it remains unclear how demographic processes affect the probability of observing soft sweeps. Here we extend the theory of soft selective sweeps to realistic demographic scenarios that allow for changes in population size over time. We first show that population bottlenecks can lead to the removal of all but one adaptive lineage from an initially soft selective sweep. The parameter regime under which such 'hardening' of soft selective sweeps is likely is determined by a simple heuristic condition. We further develop a generalized analytical framework, based on an extension of the coalescent process, for calculating the probability of soft sweeps under arbitrary demographic scenarios. Two important limits emerge within this analytical framework: In the limit where population size fluctuations are fast compared to the duration of the sweep, the likelihood of soft sweeps is determined by the harmonic mean of the variance effective population size estimated over the duration of the sweep; in the opposing slow fluctuation limit, the likelihood of soft sweeps is determined by the instantaneous variance effective population size at the onset of the sweep. We show that as a consequence of this finding the probability of observing soft sweeps becomes a function of the strength of selection. Specifically, in species with sharply fluctuating population size, strong selection is more likely to produce soft sweeps than weak selection. Our results highlight the importance of accurate demographic estimates over short evolutionary timescales for understanding the population genetics of adaptation from de novo mutation.},
author = {Wilson, Benjamin A. and Petrov, Dmitri A. and Messer, Philipp W.},
doi = {10.1534/genetics.114.165571},
file = {:home/dominik/Evolutionary-Biology/Papers/Wilson, Petrov, Messer - 2014 - Genetics.pdf:pdf},
issn = {0016-6731, 1943-2631},
journal = {Genetics},
keywords = {Coalescent theory,adaptation,mutation},
language = {en},
mendeley-tags = {Coalescent theory,adaptation,mutation},
month = {jul},
pages = {genetics.114.165571},
title = {{Soft Selective Sweeps in Complex Demographic Scenarios}},
url = {http://www.genetics.org/content/early/2014/07/23/genetics.114.165571 http://www.genetics.org/content/early/2014/07/23/genetics.114.165571.abstract http://www.genetics.org/content/early/2014/07/23/genetics.114.165571.full.pdf http://www.ncbi.nlm.nih.gov/pu},
year = {2014}
}
@article{Kiezun2012,
abstract = {Shamil Sunyaev and colleagues present exome sequencing methods and their applications in studies to identify the genetic basis of human complex traits. They include analyses of the whole-exome sequences of 438 individuals from across several studies.},
author = {Kiezun, Adam and Garimella, Kiran and Do, Ron and Stitziel, Nathan O. and Neale, Benjamin M. and McLaren, Paul J. and Gupta, Namrata and Sklar, Pamela and Sullivan, Patrick F. and Moran, Jennifer L. and Hultman, Christina M. and Lichtenstein, Paul and Magnusson, Patrik and Lehner, Thomas and Shugart, Yin Yao and Price, Alkes L. and de Bakker, Paul I. W. and Purcell, Shaun M. and Sunyaev, Shamil R.},
doi = {10.1038/ng.2303},
file = {:home/dominik/Evolutionary-Biology/Papers/Kiezun et al. - 2012 - Nature Genetics.pdf:pdf},
issn = {1061-4036},
journal = {Nature Genetics},
keywords = {Folder - Genotype-Phenotype-Mapping,Folder - Genotype-Phenotype-Mapping - Magnus},
language = {en},
mendeley-tags = {Folder - Genotype-Phenotype-Mapping,Folder - Genotype-Phenotype-Mapping - Magnus},
month = {jun},
number = {6},
pages = {623--630},
title = {{Exome sequencing and the genetic basis of complex traits}},
url = {http://www.nature.com/ng/journal/v44/n6/full/ng.2303.html http://www.nature.com/ng/journal/v44/n6/pdf/ng.2303.pdf},
volume = {44},
year = {2012}
}
@article{Hohna2015a,
abstract = {The homogeneous reconstructed evolutionary process is a birth-death process without observed extinct lineages. Each species evolves independently with the same diversification rate-speciation rate, $\lambda$. (t), and extinction rate, $\mu$. (t)-that may change over time. The process is commonly applied to model species diversification where the data are reconstructed phylogenies, e.g. trees estimated from present-day molecular data, and used to infer diversification rates.In the present paper I develop the general probability density of a reconstructed tree under any homogeneous, time-dependent birth-death process. I demonstrate how to adapt this probability density when conditioning on the survival of one or two initial lineages, or on the process realizing n species, and also how to transform between the probability density of a reconstructed tree and the probability density of the speciation times.I demonstrate the use of the general time-dependent probability density functions by deriving the probability density of a reconstructed tree under a birth-death-shift model with explicit mass-extinction events. I extend these functions to several special cases, including the pure-birth process, the pure-death process, the birth-death process, and the critical-branching process. Thus, I specify equations for the most commonly used birth-death models in a unified framework (e.g. same condition and same data) using a common notation.},
archivePrefix = {arXiv},
arxivId = {1312.2392},
author = {H{\"{o}}hna, Sebastian},
doi = {10.1016/j.jtbi.2015.06.005},
eprint = {1312.2392},
file = {:home/dominik/Evolutionary-Biology/Papers/H{\"{o}}hna - 2015 - Journal of Theoretical Biology.pdf:pdf},
issn = {10958541},
journal = {Journal of Theoretical Biology},
keywords = {Birth-death process,Diversification,Incomplete taxon sampling,Likelihood,Probability density function},
pages = {321--331},
pmid = {26073724},
title = {{The time-dependent reconstructed evolutionary process with a key-role for mass-extinction events}},
volume = {380},
year = {2015}
}
@article{Ghiselin2016,
abstract = {One contribution of 16 to a discussion meeting issue 'Homology and convergence in nervous system evolution'.},
author = {Ghiselin, Michael T.},
doi = {10.1098/rstb.2015.0035},
file = {:home/dominik/Evolutionary-Biology/Papers/Ghiselin - 2016 - Philosophical Transactions of the Royal Society B Biological Sciences.pdf:pdf},
issn = {14712970},
journal = {Philosophical Transactions of the Royal Society B: Biological Sciences},
keywords = {Analogy,Convergence,Correspondence,Homology,Parallelism,Philosophy},
number = {1685},
pmid = {26598721},
title = {{Homology, convergence and parallelism}},
volume = {371},
year = {2016}
}
@article{GodichonBaggioni2017,
abstract = {IParticulate matter (PM) is a class of malicious environmental pol- lutants known to be detrimental to human health. Regulatory efforts aimed at curbing PM levels in different countries often require high resolution space-time maps that can identify red-flag regions exceed- ing statutory concentration limits. Continuous spatio-temporal Gaus- sian Process (GP) models can deliver maps depicting predicted PM levels and quantify predictive uncertainty. However, GP based ap- proaches are usually thwarted by computational challenges posed by large datasets. We construct a novel class of scalable Dynamic Near- est Neighbor Gaussian Process (DNNGP) models that can provide a sparse approximation to any spatio-temporal GP (e.g., with non- separable covariance structures). TheDNNGP we develop here can be used as a sparsity-inducing prior for spatio-temporal random effects in any Bayesian hierarchical model to deliver full posterior inference. Storage and memory requirements for a DNNGP model are linear in the size of the dataset thereby delivering massive scalability with- out sacrificing inferential richness. Extensive numerical studies reveal that the DNNGP provides substantially superior approximations to the underlying process than low rank approximations. Finally, we use the DNNGP to analyze a massive air quality dataset to substantially improve predictions of PM levels across Europe in conjunction with the LOTOS-EUROS chemistry transport models (CTMs).},
archivePrefix = {arXiv},
arxivId = {1704.06150},
author = {Godichon-Baggioni, Antoine and Maugis-Rabusseau, Cathy and Rau, Andrea},
eprint = {1704.06150},
file = {:home/dominik/Evolutionary-Biology/Papers/Godichon-Baggioni, Maugis-Rabusseau, Rau - 2017 - arXiv.pdf:pdf},
journal = {arXiv},
pages = {1--32},
title = {{Clustering transformed compositional data using K-means, with applications in gene expression and bicycle sharing system data}},
year = {2017}
}
@article{Mirarab2014a,
abstract = {Motivation: Species trees provide insight into basic biology, including the mechanisms of evolution and how it modifies biomolecular function and structure, biodiversity and co-evolution between genes and species. Yet, gene trees often differ from species trees, creating challenges to species tree estimation. One of the most frequent causes for conflicting topologies between gene trees and species trees is incomplete lineage sorting (ILS), which is modelled by the multi-species coalescent. While many methods have been developed to estimate species trees from multiple genes, some which have statistical guarantees under the multi-species coalescent model, existing methods are too computationally intensive for use with genome-scale analyses or have been shown to have poor accuracy under some realistic conditions. Results: We present ASTRAL, a fast method for estimating species trees from multiple genes. ASTRAL is statistically consistent, can run on datasets with thousands of genes and has outstanding accuracy—improving on MP-EST and the population tree from BUCKy, two statistically consistent leading coalescent-based methods. ASTRAL is often more accurate than concatenation using maximum likelihood, except when ILS levels are low or there are too few gene trees. Availability and implementation: ASTRAL is available in open source form at https://github.com/smirarab/ASTRAL/. Datasets studied in this article are available at http://www.cs.utexas.edu/users/phylo/datasets/astral. Contact: warnow{\{}at{\}}illinois.edu Supplementary information: Supplementary data are available at Bioinformatics online.},
author = {Mirarab, S. and Reaz, R. and Bayzid, Md S. and Zimmermann, T. and Swenson, M. S. and Warnow, T.},
doi = {10.1093/bioinformatics/btu462},
file = {:home/dominik/Evolutionary-Biology/Papers/Mirarab et al. - 2014 - Bioinformatics.pdf:pdf;:home/dominik/Evolutionary-Biology/Papers/Mirarab et al. - 2014 - Bioinformatics(2).pdf:pdf},
issn = {1460-2059},
journal = {Bioinformatics},
language = {en},
month = {sep},
number = {17},
pages = {i541--i548},
shorttitle = {ASTRAL},
title = {{ASTRAL: genome-scale coalescent-based species tree estimation}},
url = {http://bioinformatics.oxfordjournals.org/content/30/17/i541 http://bioinformatics.oxfordjournals.org/content/30/17/i541.full.pdf http://www.ncbi.nlm.nih.gov/pubmed/25161245 https://academic.oup.com/bioinformatics/article-lookup/doi/10.1093/bioinformatics/},
volume = {30},
year = {2014}
}
@article{Fan2011,
abstract = {Development of methods for estimating species trees from multilocus data is a current challenge in evolutionary biology. We propose a method for estimating the species tree topology and branch lengths using approximate Bayesian computation (ABC). The method takes as data a sample of observed rooted gene tree topologies, and then iterates through the following sequence of steps: First, a randomly selected species tree is used to compute the distribution of rooted gene tree topologies. This distribution is then compared to the observed gene topology frequencies, and if the fit between the observed and the predicted distributions is close enough, the proposed species tree is retained. Repeating this many times leads to a collection of retained species trees that are then used to form the estimate of the overall species tree. We test the performance of the method, which we call ST-ABC, using both simulated and empirical data. The simulation study examines both symmetric and asymmetric species trees over a range of branch lengths and sample sizes. The results from the simulation study show that the model performs very well, giving accurate estimates for both the topology and the branch lengths across the conditions studied, and that a sample size of 25 loci appears to be adequate for the method. Further, we apply the method to two empirical cases: a 4-taxon data set for primates and a 7-taxon data set for yeast. In both cases, we find that estimates obtained with ST-ABC agree with previous studies. The method provides efficient estimation of the species tree, and does not require sequence data, but rather the observed distribution of rooted gene topologies without branch lengths. Therefore, this method is a useful alternative to other currently available methods for species tree estimation.},
author = {Fan, Helen Hang and Kubatko, Laura S.},
doi = {10.1016/j.ympev.2011.02.019},
file = {:home/dominik/Evolutionary-Biology/Papers/Fan, Kubatko - 2011 - Molecular Phylogenetics and Evolution.pdf:pdf},
issn = {1055-7903},
journal = {Molecular Phylogenetics and Evolution},
keywords = {Approximate Bayesian computation,Coalescent theory,Folder - Phylogenetic Methods,Gene tree,Species tree},
mendeley-tags = {Approximate Bayesian computation,Coalescent theory,Folder - Phylogenetic Methods,Gene tree,Species tree},
month = {may},
number = {2},
pages = {354--363},
title = {{Estimating species trees using approximate Bayesian computation}},
url = {http://www.sciencedirect.com/science/article/pii/S1055790311000911 http://www.sciencedirect.com/science/article/pii/S1055790311000911/pdfft?md5=13e5820fa6dd27993dd0979a6bd632c0{\&}pid=1-s2.0-S1055790311000911-main.pdf},
volume = {59},
year = {2011}
}
@article{Finn2016,
abstract = {In the last two years the Pfam database (http://pfam.xfam.org) has undergone a substantial reorganisation to reduce the effort involved in making a release, thereby permitting more frequent releases. Arguably the most significant of these changes is that Pfam is now primarily based on the UniProtKB reference proteomes, with the counts of matched sequences and species reported on the website restricted to this smaller set. Building families on reference proteomes sequences brings greater stability, which decreases the amount of manual curation required to maintain them. It also reduces the number of sequences displayed on the website, whilst still providing access to many important model organisms. Matches to the full UniProtKB database are, however, still available and Pfam annotations for individual UniProtKB sequences can still be retrieved. Some Pfam entries (1.6{\%}) which have no matches to reference proteomes remain; we are working with UniProt to see if sequences from them can be incorporated into reference proteomes. Pfam-B, the automatically-generated supplement to Pfam, has been removed. The current release (Pfam 29.0) includes 16 295 entries and 559 clans. The facility to view the relationship between families within a clan has been improved by the introduction of a new tool.},
author = {Finn, Robert D. and Coggill, Penelope and Eberhardt, Ruth Y. and Eddy, Sean R. and Mistry, Jaina and Mitchell, Alex L. and Potter, Simon C. and Punta, Marco and Qureshi, Matloob and Sangrador-Vegas, Amaia and Salazar, Gustavo A. and Tate, John and Bateman, Alex},
doi = {10.1093/nar/gkv1344},
file = {:home/dominik/Evolutionary-Biology/Papers/Finn et al. - 2016 - Nucleic Acids Research.pdf:pdf},
isbn = {13624962 (Electronic)},
issn = {13624962},
journal = {Nucleic Acids Research},
number = {D1},
pages = {D279--D285},
pmid = {26673716},
title = {{The Pfam protein families database: Towards a more sustainable future}},
volume = {44},
year = {2016}
}
@book{Kimura1984,
address = {Cambridge},
author = {Kimura, Motoo},
publisher = {Cambridge University Press},
title = {{The Neutral Theory of Molecular Evolution}},
year = {1984}
}
@article{Schrempf2016,
abstract = {We present a reversible Polymorphism-Aware Phylogenetic Model (revPoMo) for species tree estimation from genome-wide data. revPoMo enables the reconstruction of large scale species trees for many within-species samples. It expands the alphabet of DNA substitution models to include polymorphic states, thereby, naturally accounting for incomplete lineage sorting. We implemented revPoMo in the maximum likelihood software IQ-TREE. A simulation study and an application to great apes data show that the runtimes of our approach and standard substitution models are comparable but that revPoMo has much better accuracy in estimating trees, divergence times and mutation rates. The advantage of revPoMo is that an increase of sample size per species improves estimations but does not increase runtime. Therefore, revPoMo is a valuable tool with several applications, from speciation dating to species tree reconstruction.},
author = {Schrempf, Dominik and Minh, Bui Quang and {De Maio}, Nicola and von Haeseler, Arndt and Kosiol, Carolin},
doi = {10.1016/j.jtbi.2016.07.042},
file = {:home/dominik/Evolutionary-Biology/Papers/Schrempf et al. - 2016 - Journal of Theoretical Biology.pdf:pdf},
issn = {10958541},
journal = {Journal of Theoretical Biology},
keywords = {Incomplete lineage sorting,Phylogenetics,Reversible polymorphism-aware phylogenetic model,Species tree,Substitution model},
pages = {362--370},
title = {{Reversible polymorphism-aware phylogenetic models and their application to tree inference}},
volume = {407},
year = {2016}
}
@article{Kingman1982,
abstract = {The n-coalescent is a continuous-time Markov chain on a finite set of states, which describes the family relationships among a sample of n members drawn from a large haploid population. Its transition probabilities can be calculated from a factorization of the chain into two independent components, a pure death process and a discrete-time jump chain. For a deeper study, it is useful to construct a more complicated Markov process in which n-coalescents for all values of n are embedded in a natural way.},
author = {Kingman, J. F. C.},
doi = {10.1016/0304-4149(82)90011-4},
file = {:home/dominik/Evolutionary-Biology/Papers/Kingman - 1982 - Stochastic Processes and their Applications.pdf:pdf},
issn = {0304-4149},
journal = {Stochastic Processes and their Applications},
keywords = {Genetical models,Markov process,coupling,exchangeability,haploid genealogy,jump chain,random equivalent relations},
mendeley-tags = {Genetical models,Markov process,coupling,exchangeability,haploid genealogy,jump chain,random equivalent relations},
month = {sep},
number = {3},
pages = {235--248},
title = {{The coalescent}},
url = {http://www.sciencedirect.com/science/article/pii/0304414982900114 http://www.sciencedirect.com/science/article/pii/0304414982900114/pdf?md5=3ed33a39f865cfb7360e9556ae7a7c86{\&}pid=1-s2.0-0304414982900114-main.pdf},
volume = {13},
year = {1982}
}
@article{Weinberg1908,
author = {Weinberg, W.},
journal = {Jahreshefte des Vereins f{\"{u}}r vaterl{\"{a}}ndische Naturkunde in W{\"{u}}rttemberg},
pages = {368--382},
title = {{{\"{U}}ber den Nachweis der Vererbung beim Menschen}},
volume = {64},
year = {1908}
}
@article{Malaspinas2016,
author = {Malaspinas, Anna-Sapfo},
doi = {10.1111/mec.13492},
file = {:home/dominik/Evolutionary-Biology/Papers/Malaspinas - 2016 - Molecular Ecology.pdf:pdf},
issn = {09621083},
journal = {Molecular Ecology},
keywords = {adaptation,genomics/proteomics,population genetics ‐ empirical,population genetics ‐ theoretical},
month = {jan},
number = {1},
pages = {24--41},
title = {{Methods to characterize selective sweeps using time serial samples: an ancient DNA perspective}},
url = {http://doi.wiley.com/10.1111/mec.13492},
volume = {25},
year = {2016}
}
@article{LangoAllen2010,
abstract = {Most common human traits and diseases have a polygenic pattern of inheritance: DNA sequence variants at many genetic loci influence the phenotype. Genome-wide association (GWA) studies have identified more than 600 variants associated with human traits, but these typically explain small fractions of phenotypic variation, raising questions about the use of further studies. Here, using 183,727 individuals, we show that hundreds of genetic variants, in at least 180 loci, influence adult height, a highly heritable and classic polygenic trait. The large number of loci reveals patterns with important implications for genetic studies of common human diseases and traits. First, the 180 loci are not random, but instead are enriched for genes that are connected in biological pathways (P = 0.016) and that underlie skeletal growth defects (P {\textless} 0.001). Second, the likely causal gene is often located near the most strongly associated variant: in 13 of 21 loci containing a known skeletal growth gene, that gene was closest to the associated variant. Third, at least 19 loci have multiple independently associated variants, suggesting that allelic heterogeneity is a frequent feature of polygenic traits, that comprehensive explorations of already-discovered loci should discover additional variants and that an appreciable fraction of associated loci may have been identified. Fourth, associated variants are enriched for likely functional effects on genes, being over-represented among variants that alter amino-acid structure of proteins and expression levels of nearby genes. Our data explain approximately 10{\%} of the phenotypic variation in height, and we estimate that unidentified common variants of similar effect sizes would increase this figure to approximately 16{\%} of phenotypic variation (approximately 20{\%} of heritable variation). Although additional approaches are needed to dissect the genetic architecture of polygenic human traits fully, our findings indicate that GWA studies can identify large numbers of loci that implicate biologically relevant genes and pathways.},
author = {{Lango Allen}, Hana and Estrada, Karol and Lettre, Guillaume and Berndt, Sonja I and Weedon, Michael N and Rivadeneira, Fernando and Willer, Cristen J and Jackson, Anne U and Vedantam, Sailaja and Raychaudhuri, Soumya and Ferreira, Teresa and Wood, Andrew R and Weyant, Robert J and Segr{\`{e}}, Ayellet V and Speliotes, Elizabeth K and Wheeler, Eleanor and Soranzo, Nicole and Park, Ju-Hyun and Yang, Jian and Gudbjartsson, Daniel and Heard-Costa, Nancy L and Randall, Joshua C and Qi, Lu and {Vernon Smith}, Albert and M{\"{a}}gi, Reedik and Pastinen, Tomi and Liang, Liming and Heid, Iris M and Luan, Jian'an and Thorleifsson, Gudmar and Winkler, Thomas W and Goddard, Michael E and {Sin Lo}, Ken and Palmer, Cameron and Workalemahu, Tsegaselassie and Aulchenko, Yurii S and Johansson, Asa and Zillikens, M Carola and Feitosa, Mary F and Esko, T{\~{o}}nu and Johnson, Toby and Ketkar, Shamika and Kraft, Peter and Mangino, Massimo and Prokopenko, Inga and Absher, Devin and Albrecht, Eva and Ernst, Florian and Glazer, Nicole L and Hayward, Caroline and Hottenga, Jouke-Jan and Jacobs, Kevin B and Knowles, Joshua W and Kutalik, Zolt{\'{a}}n and Monda, Keri L and Polasek, Ozren and Preuss, Michael and Rayner, Nigel W and Robertson, Neil R and Steinthorsdottir, Valgerdur and Tyrer, Jonathan P and Voight, Benjamin F and Wiklund, Fredrik and Xu, Jianfeng and Zhao, Jing Hua and Nyholt, Dale R and Pellikka, Niina and Perola, Markus and Perry, John R B and Surakka, Ida and Tammesoo, Mari-Liis and Altmaier, Elizabeth L and Amin, Najaf and Aspelund, Thor and Bhangale, Tushar and Boucher, Gabrielle and Chasman, Daniel I and Chen, Constance and Coin, Lachlan and Cooper, Matthew N and Dixon, Anna L and Gibson, Quince and Grundberg, Elin and Hao, Ke and {Juhani Junttila}, M and Kaplan, Lee M and Kettunen, Johannes and K{\"{o}}nig, Inke R and Kwan, Tony and Lawrence, Robert W and Levinson, Douglas F and Lorentzon, Mattias and McKnight, Barbara and Morris, Andrew P and M{\"{u}}ller, Martina and {Suh Ngwa}, Julius and Purcell, Shaun and Rafelt, Suzanne and Salem, Rany M and Salvi, Erika and Sanna, Serena and Shi, Jianxin and Sovio, Ulla and Thompson, John R and Turchin, Michael C and Vandenput, Liesbeth and Verlaan, Dominique J and Vitart, Veronique and White, Charles C and Ziegler, Andreas and Almgren, Peter and Balmforth, Anthony J and Campbell, Harry and Citterio, Lorena and {De Grandi}, Alessandro and Dominiczak, Anna and Duan, Jubao and Elliott, Paul and Elosua, Roberto and Eriksson, Johan G and Freimer, Nelson B and Geus, Eco J C and Glorioso, Nicola and Haiqing, Shen and Hartikainen, Anna-Liisa and Havulinna, Aki S and Hicks, Andrew A and Hui, Jennie and Igl, Wilmar and Illig, Thomas and Jula, Antti and Kajantie, Eero and Kilpel{\"{a}}inen, Tuomas O and Koiranen, Markku and Kolcic, Ivana and Koskinen, Seppo and Kovacs, Peter and Laitinen, Jaana and Liu, Jianjun and Lokki, Marja-Liisa and Marusic, Ana and Maschio, Andrea and Meitinger, Thomas and Mulas, Antonella and Par{\'{e}}, Guillaume and Parker, Alex N and Peden, John F and Petersmann, Astrid and Pichler, Irene and Pietil{\"{a}}inen, Kirsi H and Pouta, Anneli and Ridderstr{\aa}le, Martin and Rotter, Jerome I and Sambrook, Jennifer G and Sanders, Alan R and Schmidt, Carsten Oliver and Sinisalo, Juha and Smit, Jan H and Stringham, Heather M and {Bragi Walters}, G and Widen, Elisabeth and Wild, Sarah H and Willemsen, Gonneke and Zagato, Laura and Zgaga, Lina and Zitting, Paavo and Alavere, Helene and Farrall, Martin and McArdle, Wendy L and Nelis, Mari and Peters, Marjolein J and Ripatti, Samuli and van Meurs, Joyce B J and Aben, Katja K and Ardlie, Kristin G and Beckmann, Jacques S and Beilby, John P and Bergman, Richard N and Bergmann, Sven and Collins, Francis S and Cusi, Daniele and den Heijer, Martin and Eiriksdottir, Gudny and Gejman, Pablo V and Hall, Alistair S and Hamsten, Anders and Huikuri, Heikki V and Iribarren, Carlos and K{\"{a}}h{\"{o}}nen, Mika and Kaprio, Jaakko and Kathiresan, Sekar and Kiemeney, Lambertus and Kocher, Thomas and Launer, Lenore J and Lehtim{\"{a}}ki, Terho and Melander, Olle and Mosley, Tom H Jr and Musk, Arthur W and Nieminen, Markku S and O'Donnell, Christopher J and Ohlsson, Claes and Oostra, Ben and Palmer, Lyle J and Raitakari, Olli and Ridker, Paul M and Rioux, John D and Rissanen, Aila and Rivolta, Carlo and Schunkert, Heribert and Shuldiner, Alan R and Siscovick, David S and Stumvoll, Michael and T{\"{o}}njes, Anke and Tuomilehto, Jaakko and van Ommen, Gert-Jan and Viikari, Jorma and Heath, Andrew C and Martin, Nicholas G and Montgomery, Grant W and Province, Michael A and Kayser, Manfred and Arnold, Alice M and Atwood, Larry D and Boerwinkle, Eric and Chanock, Stephen J and Deloukas, Panos and Gieger, Christian and Gr{\"{o}}nberg, Henrik and Hall, Per and Hattersley, Andrew T and Hengstenberg, Christian and Hoffman, Wolfgang and Lathrop, G Mark and Salomaa, Veikko and Schreiber, Stefan and Uda, Manuela and Waterworth, Dawn and Wright, Alan F and Assimes, Themistocles L and Barroso, In{\^{e}}s and Hofman, Albert and Mohlke, Karen L and Boomsma, Dorret I and Caulfield, Mark J and Cupples, L Adrienne and Erdmann, Jeanette and Fox, Caroline S and Gudnason, Vilmundur and Gyllensten, Ulf and Harris, Tamara B and Hayes, Richard B and Jarvelin, Marjo-Riitta and Mooser, Vincent and Munroe, Patricia B and Ouwehand, Willem H and Penninx, Brenda W and Pramstaller, Peter P and Quertermous, Thomas and Rudan, Igor and Samani, Nilesh J and Spector, Timothy D and V{\"{o}}lzke, Henry and Watkins, Hugh and Wilson, James F and Groop, Leif C and Haritunians, Talin and Hu, Frank B and Kaplan, Robert C and Metspalu, Andres and North, Kari E and Schlessinger, David and Wareham, Nicholas J and Hunter, David J and O'Connell, Jeffrey R and Strachan, David P and Wichmann, H-Erich and Borecki, Ingrid B and van Duijn, Cornelia M and Schadt, Eric E and Thorsteinsdottir, Unnur and Peltonen, Leena and Uitterlinden, Andr{\'{e}} G and Visscher, Peter M and Chatterjee, Nilanjan and Loos, Ruth J F and Boehnke, Michael and McCarthy, Mark I and Ingelsson, Erik and Lindgren, Cecilia M and Abecasis, Gon{\c{c}}alo R and Stefansson, Kari and Frayling, Timothy M and Hirschhorn, Joel N},
doi = {10.1038/nature09410},
file = {:home/dominik/Evolutionary-Biology/Papers/Lango Allen et al. - 2010 - Nature.pdf:pdf},
issn = {1476-4687},
journal = {Nature},
keywords = {Body Height,Chromosomes- Human- Pair 3,Folder - Genotype-Phenotype-Mapping,Folder - Genotype-Phenotype-Mapping - Magnus,Genetic Loci,Genetic Predisposition to Disease,Genome- Human,Genome-Wide Association Study,Humans,Metabolic Networks and Pathways,Multifactorial Inheritance,Phenotype,Polymorphism- Single Nucleotide},
language = {eng},
mendeley-tags = {Body Height,Chromosomes- Human- Pair 3,Folder - Genotype-Phenotype-Mapping,Folder - Genotype-Phenotype-Mapping - Magnus,Genetic Loci,Genetic Predisposition to Disease,Genome- Human,Genome-Wide Association Study,Humans,Metabolic Networks and Pathways,Multifactorial Inheritance,Phenotype,Polymorphism- Single Nucleotide},
month = {oct},
number = {7317},
pages = {832--838},
title = {{Hundreds of variants clustered in genomic loci and biological pathways affect human height}},
url = {http://www.ncbi.nlm.nih.gov/pubmed/20881960},
volume = {467},
year = {2010}
}
@article{Leadbeater2007,
abstract = {Bumblebees (Bombus terrestris) are attracted to those particular inflorescences where other bees are already foraging, a process known as local enhancement. Here, we use a quantitative analysis of learning in a foraging task to illustrate that this attraction can lead bees to learn more quickly which flower species are rewarding if they forage in the company of experienced conspecifics. This effect can also be elicited by model bees, rather than live demonstrators. We also show that local enhancement in bumblebees most likely reflects a general attraction to conspecifics that is not limited to a foraging context. Based on the widespread occurrence of both local enhancement and associative learning in the invertebrates, we suggest that social influences on learning in this group may be more common than the current literature would suggest and that invertebrates may provide a useful model for understanding how learning processes based on social information evolve.},
author = {Leadbeater, Ellouise and Chittka, Lars},
doi = {10.1007/s00265-007-0412-4},
file = {:home/dominik/Evolutionary-Biology/Papers/Leadbeater, Chittka - 2007 - Behavioral Ecology and Sociobiology.pdf:pdf},
issn = {0340-5443, 1432-0762},
journal = {Behavioral Ecology and Sociobiology},
keywords = {Behavioural Sciences,Bumblebee foraging,Folder - Experimental-Evolution,Local enhancement,Social learning,Zoology},
language = {en},
mendeley-tags = {Behavioural Sciences,Bumblebee foraging,Folder - Experimental-Evolution,Local enhancement,Social learning,Zoology},
month = {sep},
number = {11},
pages = {1789--1796},
title = {{The dynamics of social learning in an insect model, the bumblebee (Bombus terrestris)}},
url = {http://link.springer.com/article/10.1007/s00265-007-0412-4 http://link.springer.com/article/10.1007{\%}2Fs00265-007-0412-4 http://link.springer.com/content/pdf/10.1007{\%}2Fs00265-007-0412-4.pdf},
volume = {61},
year = {2007}
}
@book{Yang2006,
author = {Yang, Ziheng},
file = {:home/dominik/Evolutionary-Biology/Papers/Yang - 2006 - Unknown.pdf:pdf},
keywords = {Folder - Misc},
mendeley-tags = {Folder - Misc},
publisher = {Oxford University Press Oxford},
title = {{Computational molecular evolution}},
url = {http://download.bioon.com.cn/view/upload/month{\_}0808/20080811{\_}979a0656719f9157b466IruZP7mlp2U9.attach.pdf},
volume = {284},
year = {2006}
}
@article{Ferrer-Admetlla2016,
abstract = {The joint and accurate inference of selection and demography from genetic data is considered a particularly challenging question in population genetics, since both process may lead to very similar patterns of genetic diversity. However, additional information for disentangling these effects may be obtained by observing changes in allele frequencies over multiple time points. Such data is common in experimental evolution studies, as well as in the comparison of ancient and contemporary samples. Leveraging this information, however, has been computationally challenging, particularly when considering multi-locus data sets. To overcome these issues, we introduce a novel, discrete approximation for diffusion processes, termed mean transition time approximation, which preserves the long-term behavior of the underlying continuous diffusion process. We then derive this approximation for the particular case of inferring selection and demography from time series data under the classic Wright-Fisher model and demonstrate that our approximation is well suited to describe allele trajectories through time, even when only a few states are used. We then develop a Bayesian inference approach to jointly infer the population size and locus-specific selection coefficients with high accuracy, and further extend this model to also infer the rates of sequencing errors and mutations. We finally apply our approach to recent experimental data on the evolution of drug resistance in Influenza virus, identifying likely targets of selection and finding evidence for much larger viral population sizes than previously reported.},
author = {Ferrer-Admetlla, A. and Leuenberger, C. and Jensen, J. D. and Wegmann, D.},
doi = {10.1534/genetics.115.184598},
file = {:home/dominik/Evolutionary-Biology/Papers/Ferrer-Admetlla et al. - 2016 - Genetics.pdf:pdf},
issn = {0016-6731},
journal = {Genetics},
month = {apr},
pages = {115.184598},
title = {{An Approximate Markov Model for the Wright-Fisher Diffusion and its Application to Time Series Data}},
url = {http://www.genetics.org/content/early/2016/03/31/genetics.115.184598},
year = {2016}
}
@article{TheBaboonGenomeAnalysisConsortium2017,
author = {{The Baboon Genome Analysis Consortium}},
journal = {Manuscript in preparation},
title = {{The comparative genomics, epigenomics and complex population history of Papio baboons}},
year = {2017}
}
@article{Chan2015,
abstract = {Reconciliations between gene and species trees have important applications in the study of genome evolution (e.g. sequence orthology prediction or quantification of transfer events). While numerous methods have been proposed to infer them, little has been done to study the underlying reconciliation space. In this paper, we characterise the reconciliation space for two evolutionary models: the [Formula: see text] (duplication, loss and transfer) model and a variant of it-the no-[Formula: see text] model-which does not allow [Formula: see text] events (a transfer immediately followed by a loss). We provide formulae to compute the size of the corresponding spaces and define a set of transformation operators sufficient to explore the entire reconciliation space. We also define a distance between two reconciliations as the minimal number of operations needed to transform one into the other and prove that this distance is easily computable in the no-[Formula: see text] model. Computing this distance in the [Formula: see text] model is more difficult and it is an open question whether it is NP-hard or not. This work constitutes an important step toward reconciliation space characterisation and reconciliation comparison, needed to better assess the performance of reconciliation inference methods through simulations.},
author = {ban Chan, Yao and Ranwez, Vincent and Scornavacca, C{\'{e}}line},
doi = {10.1007/s00285-014-0851-2},
file = {:home/dominik/Evolutionary-Biology/Papers/Chan, Ranwez, Scornavacca - 2015 - Journal of Mathematical Biology.pdf:pdf},
issn = {14321416},
journal = {Journal of Mathematical Biology},
keywords = {Counting,Distance,Gene duplication,Gene transfer,Phylogenomics,Reconciliation,Sampling},
number = {5},
pages = {1179--1209},
pmid = {25502987},
publisher = {Springer Berlin Heidelberg},
title = {{Exploring the space of gene/species reconciliations with transfers}},
url = {http://dx.doi.org/10.1007/s00285-014-0851-2},
volume = {71},
year = {2015}
}
@article{Rockman2012,
abstract = {The search for the alleles that matter, the quantitative trait nucleotides (QTNs) that underlie heritable variation within populations and divergence among them, is a popular pursuit. But what is the question to which QTNs are the answer? Although their pursuit is often invoked as a means of addressing the molecular basis of phenotypic evolution or of estimating the roles of evolutionary forces, the QTNs that are accessible to experimentalists, QTNs of relatively large effect, may be uninformative about these issues if large-effect variants are unrepresentative of the alleles that matter. Although 20th century evolutionary biology generally viewed large-effect variants as atypical, the field has recently undergone a quiet realignment toward a view of readily discoverable large-effect alleles as the primary molecular substrates for evolution. I argue that neither theory nor data justify this realignment. Models and experimental findings covering broad swaths of evolutionary phenomena suggest that evolution often acts via large numbers of small-effect polygenes, individually undetectable. Moreover, these small-effect variants are different in kind, at the molecular level, from the large-effect alleles accessible to experimentalists. Although discoverable QTNs address some fundamental evolutionary questions, they are essentially misleading about many others.},
author = {Rockman, Matthew V.},
doi = {10.1111/j.1558-5646.2011.01486.x},
file = {:home/dominik/Evolutionary-Biology/Papers/Rockman - 2012 - Evolution.pdf:pdf},
issn = {1558-5646},
journal = {Evolution},
keywords = {Evolutionary genetics,Folder - Genotype-Phenotype-Mapping - Angela,QTL,QTN,geometric model,infinitesimal model},
language = {en},
mendeley-tags = {Evolutionary genetics,Folder - Genotype-Phenotype-Mapping - Angela,QTL,QTN,geometric model,infinitesimal model},
month = {jan},
number = {1},
pages = {1--17},
shorttitle = {The Qtn Program and the Alleles That Matter for Ev},
title = {{The Qtn Program and the Alleles That Matter for Evolution: All That's Gold Does Not Glitter}},
url = {http://onlinelibrary.wiley.com/doi/10.1111/j.1558-5646.2011.01486.x/abstract http://onlinelibrary.wiley.com/store/10.1111/j.1558-5646.2011.01486.x/asset/j.1558-5646.2011.01486.x.pdf?v=1{\&}t=hujnmrbl{\&}s=d45b807c1fd74a0882564e9943da1fa74bb3bd5b},
volume = {66},
year = {2012}
}
@article{Kosiol2004,
abstract = {It is accepted that many evolutionary changes of amino acid sequence in proteins are conservative: the replacement of one amino acid by another residue has a far greater chance of being accepted if the two residues have similar properties. It is difficult, however, to identify relevant physicochemical properties that capture this similarity. In this paper we introduce a criterion that determines similarity from an evolutionary point of view. Our criterion is based on the description of protein evolution by a Markov process and the corresponding matrix of instantaneous replacement rates. It is inspired by the conductance, a quantity that reflects the strength of mixing in a Markov process. Furthermore we introduce a method to divide the 20 amino acid residues into subsets that achieve good scores with our criterion. The criterion has the time-invariance property that different time distances of the same amino acid replacement rate matrix lead to the same grouping; but different rate matrices lead to different groupings. Therefore it can be used as an automated method to compare matrices derived from consideration of different types of proteins, or from parts of proteins sharing different structural or functional features. We present the groupings resulting from two standard matrices used in sequence alignment and phylogenetic tree estimation. {\textcopyright} 2003 Elsevier Ltd. All rights reserved.},
author = {Kosiol, Carolin and Goldman, Nick and Buttimore, Nigel H.},
doi = {10.1016/j.jtbi.2003.12.010},
file = {:home/dominik/Evolutionary-Biology/Papers/Kosiol, Goldman, Buttimore - 2004 - Journal of Theoretical Biology.pdf:pdf},
isbn = {0022-5193 (Print)$\backslash$r0022-5193 (Linking)},
issn = {00225193},
journal = {Journal of Theoretical Biology},
keywords = {Conductance,Groupings of amino acids,Markov models,Protein evolution},
number = {1},
pages = {97--106},
pmid = {15064085},
title = {{A new criterion and method for amino acid classification}},
volume = {228},
year = {2004}
}
@article{Zeng2009,
abstract = {Codon usage bias is the nonrandom use of synonymous codons for the same amino acid. Most population genetic models of codon usage evolution assume that the population is at mutation–selection–drift equilibrium. Natural populations, however, frequently deviate from equilibrium, often because of recent demographic changes. Here, we construct a matrix model that includes the effects of a recent change in population size on estimates of selection on preferred vs. unpreferred codons. Our results suggest that patterns of synonymous polymorphisms affecting codon usage can be quite erratic after such a change; statistical methods that fail to take demographic effects into account can then give incorrect estimates of important parameters. We propose a new method that can accurately estimate both demographic and codon usage parameters. The method also provides a simple way of testing for the effects of covariates such as gene length and level of gene expression on the intensity of selection, which we apply to a large Drosophila melanogaster polymorphism data set. Our analyses of twofold degenerate codons reveal that (i) selection acts in favor of preferred codons, (ii) there is mutational bias in favor of unpreferred codons, (iii) shorter genes and genes with higher expression levels are under stronger selection, and (iv) there is little evidence for a recent change in population size in the Zimbabwe population of D. melanogaster.},
author = {Zeng, Kai and Charlesworth, Brian},
doi = {10.1534/genetics.109.101782},
file = {:home/dominik/Evolutionary-Biology/Papers/Zeng, Charlesworth - 2009 - Genetics.pdf:pdf},
issn = {0016-6731},
journal = {Genetics},
keywords = {Folder - Models {\&} Tools},
mendeley-tags = {Folder - Models {\&} Tools},
month = {oct},
number = {2},
pages = {651--662},
title = {{Estimating Selection Intensity on Synonymous Codon Usage in a Nonequilibrium Population}},
url = {http://www.ncbi.nlm.nih.gov/pmc/articles/PMC2766324/ http://www.ncbi.nlm.nih.gov/pmc/articles/PMC2766324/pdf/GEN1832651.pdf},
volume = {183},
year = {2009}
}
@article{Anisimova2013,
abstract = {The intention of this editorial is to steer researchers through methodological choices in molecular evolution, drawing on the combined expertise of the authors. Our aim is not to review the most advanced methods for a specific task. Rather, we define several general guidelines to help with methodology choices at different stages of a typical phylogenetic ‘pipeline'. We are not able to provide exhaustive citation of a literature that is vast and plentiful, but we point the reader to a set of classical textbooks that reflect the state-of-the-art. We do not wish to appear overly critical of outdated methodology but rather provide some practical guidance on the sort of issues which should be considered. We stress that a reported study should be well-motivated and evaluate a specific hypothesis or scientific question. However, a publishable study should not be merely a compilation of available sequences for a protein family of interest followed by some standard analyses, unless it specifically addresses a scientific hypothesis or question. The rapid pace at which sequence data accumulate quickly outdates such publications. Although clearly, discoveries stemming from data mining, reports of new tools and databases and review papers are also desirable. PMID: 23914788},
annote = {Paper von Arndt von Haeseler.},
author = {Anisimova, Maria and Liberles, David A. and Philippe, Herv{\'{e}} and Provan, Jim and Pupko, Tal and von Haeseler, Arndt},
doi = {10.1186/1471-2148-13-161},
file = {:home/dominik/Evolutionary-Biology/Papers/Anisimova et al. - 2013 - BMC Evolutionary Biology.pdf:pdf},
issn = {1471-2148},
journal = {BMC Evolutionary Biology},
language = {en},
month = {aug},
number = {1},
pages = {161},
title = {{State-of the art methodologies dictate new standards for phylogenetic analysis}},
url = {http://www.biomedcentral.com/1471-2148/13/161/abstract http://www.biomedcentral.com/1471-2148/13/161 http://www.biomedcentral.com/content/pdf/1471-2148-13-161.pdf},
volume = {13},
year = {2013}
}
@article{DosReis2015,
abstract = {The timing of divergences among metazoan lineages is integral to understanding the processes of animal evolution, placing the biological events of species divergences into the correct geological timeframe. Recent fossil discoveries and molecular clock dating studies have suggested a divergence of bilaterian phyla {\textgreater}100 million years before the Cambrian, when the first definite crown-bilaterian fossils occur. Most previous molecular clock dating studies, however, have suffered from limited data and biases in methodologies, and virtually all have failed to acknowledge the large uncertainties associated with the fossil record of early animals, leading to inconsistent estimates among studies. Here we use an unprecedented amount of molecular data, combined with four fossil calibration strategies (reflecting disparate and controversial interpretations of the metazoan fossil record) to obtain Bayesian estimates of metazoan divergence times. Our results indicate that the uncertain nature of ancient fossils and violations of the molecular clock impose a limit on the precision that can be achieved in estimates of ancient molecular timescales. For example, although we can assert that crown Metazoa originated during the Cryogenian (with most crown-bilaterian phyla diversifying during the Ediacaran), it is not possible with current data to pinpoint the divergence events with sufficient accuracy to test for correlations between geological and biological events in the history of animals. Although a Cryogenian origin of crown Metazoa agrees with current geological interpretations, the divergence dates of the bilaterians remain controversial. Thus, attempts to build evolutionary narratives of early animal evolution based on molecular clock timescales appear to be premature.},
author = {{Dos Reis}, Mario and Thawornwattana, Yuttapong and Angelis, Konstantinos and Telford, Maximilian J. and Donoghue, Philip C.J. and Yang, Ziheng},
doi = {10.1016/j.cub.2015.09.066},
file = {:home/dominik/Evolutionary-Biology/Papers/Dos Reis et al. - 2015 - Current Biology.pdf:pdf},
isbn = {09609822},
issn = {09609822},
journal = {Current Biology},
number = {22},
pages = {2939--2950},
pmid = {26603774},
publisher = {The Authors},
title = {{Uncertainty in the Timing of Origin of Animals and the Limits of Precision in Molecular Timescales}},
url = {http://dx.doi.org/10.1016/j.cub.2015.09.066},
volume = {25},
year = {2015}
}
@article{Edwards2015,
abstract = {In recent articles published in Molecular Phylogenetics and Evolution, Mark Springer and John Gatesy (S{\&}G) present numerous criticisms of recent implementations and testing of the multispecies coalescent (MSC) model in phylogenomics, popularly known as “species tree” methods. After pointing out errors in alignments and gene tree rooting in recent phylogenomic data sets, particularly in Song et al. (2012) on mammals and Xi et al. (2014) on plants, they suggest that these errors seriously compromise the conclusions of these studies. Additionally, S{\&}G enumerate numerous perceived violated assumptions and deficiencies in the application of the MSC model in phylogenomics, such as its assumption of neutrality and in particular the use of transcriptomes, which are deemed inappropriate for the MSC because the constituent exons often subtend large regions of chromosomes within which recombination is substantial. We acknowledge these previously reported errors in recent phylogenomic data sets, but disapprove of S{\&}G's excessively combative and taunting tone. We show that these errors, as well as two nucleotide sorting methods used in the analysis of Amborella, have little impact on the conclusions of those papers. Moreover, several concepts introduced by S{\&}G and an appeal to “first principles” of phylogenetics in an attempt to discredit MSC models are invalid and reveal numerous misunderstandings of the MSC. Contrary to the claims of S{\&}G we show that recent computer simulations used to test the robustness of MSC models are not circular and do not unfairly favor MSC models over concatenation. In fact, although both concatenation and MSC models clearly perform well in regions of tree space with long branches and little incomplete lineage sorting (ILS), simulations reveal the erratic behavior of concatenation when subjected to data subsampling and its tendency to produce spuriously confident yet conflicting results in regions of parameter space where MSC models still perform well. S{\&}G's claims that MSC models explain little or none (0–15{\%}) of the observed gene tree heterogeneity observed in a mammal data set and that MSC models assume ILS as the only source of gene tree variation are flawed. Overall many of their criticisms of MSC models are invalidated when concatenation is appropriately viewed as a special case of the MSC, which in turn is a special case of emerging network models in phylogenomics. We reiterate that there is enormous promise and value in recent implementations and tests of the MSC and look forward to its increased use and refinement in phylogenomics.},
author = {Edwards, Scott V. and Xi, Zhenxiang and Janke, Axel and Faircloth, Brant C. and McCormack, John E. and Glenn, Travis C. and Zhong, Bojian and Wu, Shaoyuan and Lemmon, Emily Moriarty and Lemmon, Alan R. and Leach{\'{e}}, Adam D. and Liu, Liang and Davis, Charles C.},
doi = {10.1016/j.ympev.2015.10.027},
file = {:home/dominik/Evolutionary-Biology/Papers/Edwards et al. - 2015 - Molecular Phylogenetics and Evolution.pdf:pdf},
issn = {10557903},
journal = {Molecular Phylogenetics and Evolution},
month = {oct},
pages = {447--462},
title = {{Implementing and testing the multispecies coalescent model: a valuable paradigm for phylogenomics}},
url = {http://www.sciencedirect.com/science/article/pii/S1055790315003309},
volume = {94},
year = {2015}
}
@article{Segurel2014,
abstract = {Because germline mutations are the source of all evolutionary adaptations and heritable diseases, characterizing their properties and the rate at which they arise across individuals is of fundamental importance for human genetics. After decades during which estimates were based on indirect approaches, notably on inferences from evolutionary patterns, it is now feasible to count de novo mutations in transmissions from parents to offspring. Surprisingly, this direct approach yields a mutation rate that is twofold lower than previous estimates, calling into question our understanding of the chronology of human evolution and raising the possibility that mutation rates have evolved relatively rapidly. Here, we bring together insights from studies of human genetics and molecular evolution, focusing on where they conflict and what the discrepancies tell us about important open questions. We begin by outlining various methods for studying the properties of mutations in humans. We review what we have learned from their applications about genomic factors that influence mutation rates and the effects of sex, age, and other sources of interindividual variation. We then consider the mutation rate as a product of evolution and discuss how and why it may have changed over time in primates.},
author = {S{\'{e}}gurel, Laure and Wyman, Minyoung J. and Przeworski, Molly},
doi = {10.1146/annurev-genom-031714-125740},
file = {:home/dominik/Evolutionary-Biology/Papers/S{\'{e}}gurel, Wyman, Przeworski - 2014 - Annual Review of Genomics and Human Genetics.pdf:pdf},
issn = {1527-8204},
journal = {Annual Review of Genomics and Human Genetics},
keywords = {CpG,cpg,evolution,generation time,generation time effect,germline mutation,human,paternal age effect},
mendeley-tags = {CpG,evolution,generation time effect,germline mutation,human,paternal age effect},
number = {1},
pages = {47--70},
title = {{Determinants of Mutation Rate Variation in the Human Germline}},
url = {http://www.annualreviews.org/doi/abs/10.1146/annurev-genom-031714-125740 http://dx.doi.org/10.1146/annurev-genom-031714-125740},
volume = {15},
year = {2014}
}
@article{Zhao2013a,
abstract = {A numerical method is presented to solve the diffusion equation for the random genetic drift that occurs at a single unlinked locus with two alleles. The method was designed to conserve probability, and the resulting numerical solution represents a probability distribution whose total probability is unity. We describe solutions of the diffusion equation whose total probability is unity as complete. Thus the numerical method introduced in this work produces complete solutions, and such solutions have the property that whenever fixation and loss can occur, they are automatically included within the solution. This feature demonstrates that the diffusion approximation can describe not only internal allele frequencies, but also the boundary frequencies zero and one. The numerical approach presented here constitutes a single inclusive framework from which to perform calculations for random genetic drift. It has a straightforward implementation, allowing it to be applied to a wide variety of problems, including those with time-dependent parameters, such as changing population sizes. As tests and illustrations of the numerical method, it is used to determine: (i) the probability density and time-dependent probability of fixation for a neutral locus in a population of constant size; (ii) the probability of fixation in the presence of selection; and (iii) the probability of fixation in the presence of selection and demographic change, the latter in the form of a changing population size.},
author = {Zhao, Lei and Yue, Xingye and Waxman, David},
doi = {10.1534/genetics.113.152017},
file = {:home/dominik/Evolutionary-Biology/Papers/Zhao, Yue, Waxman - 2013 - Genetics.pdf:pdf},
issn = {1943-2631},
journal = {Genetics},
keywords = {Alleles,Animals,Gene Frequency,Genetic Linkage,Models- Genetic,Numerical Analysis- Computer-Assisted,genetic drift,population},
language = {eng},
mendeley-tags = {Alleles,Animals,Gene Frequency,Genetic Linkage,Models- Genetic,Numerical Analysis- Computer-Assisted,genetic drift,population},
month = {aug},
number = {4},
pages = {973--985},
title = {{Complete numerical solution of the diffusion equation of random genetic drift}},
url = {http://www.ncbi.nlm.nih.gov/pubmed/23749318},
volume = {194},
year = {2013}
}
@article{Durrett2004,
abstract = {The fixation of advantageous mutations in a population has the effect of reducing variation in the DNA sequence near that mutation. Kaplan et al. (1989) used a three-phase simulation model to study the effect of selective sweeps on genealogies. However, most subsequent work has simplified their approach by assuming that the number of individuals with the advantageous allele follows the logistic differential equation. We show that the impact of a selective sweep can be accurately approximated by a random partition created by a stick-breaking process. Our simulation results show that ignoring the randomness when the number of individuals with the advantageous allele is small can lead to substantial errors.},
author = {Durrett, Richard and Schweinsberg, Jason},
doi = {10.1016/j.tpb.2004.04.002},
issn = {0040-5809},
journal = {Theoretical population biology},
keywords = {Alleles,Folder - Selective-Sweeps - Citations,Genetics- Population,Humans,Models- Genetic,Selection- Genetic,mutation},
language = {eng},
mendeley-tags = {Alleles,Folder - Selective-Sweeps - Citations,Genetics- Population,Humans,Models- Genetic,Selection- Genetic,mutation},
month = {sep},
number = {2},
pages = {129--138},
title = {{Approximating selective sweeps}},
url = {http://www.ncbi.nlm.nih.gov/pubmed/15302222},
volume = {66},
year = {2004}
}
@article{Ewens1963,
author = {Ewens, W. J.},
doi = {10.2307/2333896},
issn = {0006-3444},
journal = {Biometrika},
keywords = {Folder - References},
mendeley-tags = {Folder - References},
month = {dec},
number = {3/4},
pages = {241--249},
title = {{Numerical Results and Diffusion Approximations in a Genetic Process}},
url = {http://www.jstor.org/stable/2333896},
volume = {50},
year = {1963}
}
@article{Sethupathy2008,
abstract = {Population genetics is the study of allele frequency changes driven by various evolutionary forces such as mutation, natural selection, and random genetic drift.  Although natural selection is widely recognized as a bona-fide phenomenon, the extent to which it drives evolution continues to remain unclear and controversial.  Various qualitative techniques, or so-called “tests of neutrality”, have been introduced to detect signatures of natural selection. A decade and a half ago, Stanley Sawyer and Daniel Hartl provided a mathematical framework, referred to as the Poisson random field (PRF), with which to determine quantitatively the intensity of selection on a particular gene or genomic region.  The recent availability of large-scale genetic polymorphism data has sparked widespread interest in genome-wide investigations of natural selection.  To that end, the original PRF model is of particular interest for geneticists and evolutionary genomicists.  In this article, we will provide a tutorial of the mathematical derivation of the original Sawyer and Hartl PRF model.},
author = {Sethupathy, Praveen and Hannenhalli, Sridhar},
doi = {10.1155/2008/257864},
file = {:home/dominik/Evolutionary-Biology/Papers/Sethupathy, Hannenhalli - 2008 - Advances in Bioinformatics.pdf:pdf},
issn = {1687-8027},
journal = {Advances in Bioinformatics},
title = {{A Tutorial of the Poisson Random Field Model in Population Genetics}},
url = {http://www.ncbi.nlm.nih.gov/pmc/articles/PMC2775679/ http://www.ncbi.nlm.nih.gov/pmc/articles/PMC2775679/pdf/ABI2008-257864.pdf},
volume = {2008},
year = {2008}
}
@incollection{Dayhoff1978,
abstract = {in the eight years since we last examined the amino acid exchanges seen in closely related proteins, the information has doubled in quantity and comes from a much wider variety of proteins types. the matrices derived from these data that describe the amino acid replacement probabilities between two sequences at various evolutionary distances are more accurate and the scoring matrix that is derived is more sensitive in detecting distant relationships than the one we previously derived The method used in this chapter is essentialy the same as that described in the atlas, volume 3 and volume 5},
address = {Washington, DC},
author = {Dayhoff, M.O. and Schwartz, R.M. and Orcutt, B.C.},
booktitle = {Atlas of protein sequence and structure},
doi = {10.1.1.145.4315},
editor = {Dayhoff, M.O.},
file = {:home/dominik/Evolutionary-Biology/Papers/Dayhoff, Schwartz, Orcutt - 1978 - Atlas of protein sequence and structure.pdf:pdf},
isbn = {0912466073},
issn = {17494613},
pages = {345--352},
publisher = {National Biomedical Research Foundation},
title = {{A model of evolutionary change in proteins}},
year = {1978}
}
@article{Ewing2010,
abstract = {Motivation: We have implemented a coalescent simulation program for a structured population with selection at a single diploid locus. The program includes the functionality of the simulator ms to model population structure and demography, but adds a model for deme- and time-dependent selection using forward simulations. The program can be used, e.g. to study hard and soft selective sweeps in structured populations or the genetic footprint of local adaptation. The implementation is designed to be easily extendable and widely deployable. The interface and output format are compatible with ms. Performance is comparable even with selection included. Availability: The program is freely available from http://www.mabs.at/ewing/msms/ along with manuals and examples. The source is freely available under a GPL type license. Contact: gregory.ewing@univie.ac.at Supplementary information: Supplementary data are available at Bioinformatics online.},
author = {Ewing, Gregory and Hermisson, Joachim},
doi = {10.1093/bioinformatics/btq322},
file = {:home/dominik/Evolutionary-Biology/Papers/Ewing, Hermisson - 2010 - Bioinformatics.pdf:pdf},
issn = {1367-4803, 1460-2059},
journal = {Bioinformatics},
keywords = {Folder - Models {\&} Tools},
language = {en},
mendeley-tags = {Folder - Models {\&} Tools},
month = {aug},
number = {16},
pages = {2064--2065},
shorttitle = {MSMS},
title = {{MSMS: a coalescent simulation program including recombination, demographic structure and selection at a single locus}},
url = {http://bioinformatics.oxfordjournals.org/content/26/16/2064 http://bioinformatics.oxfordjournals.org/content/26/16/2064.full http://bioinformatics.oxfordjournals.org/content/26/16/2064.full.pdf http://www.ncbi.nlm.nih.gov/pubmed/20591904},
volume = {26},
year = {2010}
}
@article{Hardy1908,
author = {Hardy, G. H.},
journal = {Science},
number = {706},
pages = {49--50},
title = {{Mendelian proportions in a mixed population}},
volume = {28},
year = {1908}
}
@article{Schrempf2017,
abstract = {{\textcopyright} 2016 The Author(s) Recently, Burden and Tang (2016) provided an analytical expression for the stationary distribution of the multivariate neutral Wright–Fisher model with low mutation rates. In this paper we present a simple, alternative derivation that illustrates the approximation. Our proof is based on the discrete multivariate boundary mutation model which has three key ingredients. First, the decoupled Moran model is used to describe genetic drift. Second, low mutation rates are assumed by limiting mutations to monomorphic states. Third, the mutation rate matrix is separated into a time-reversible part and a flux part, as suggested by Burden and Tang (2016). An application of our result to data from several great apes reveals that the assumption of stationarity may be inadequate or that other evolutionary forces like selection or biased gene conversion are acting. Furthermore we find that the model with a reversible mutation rate matrix provides a reasonably good fit to the data compared to the one with a non-reversible mutation rate matrix.},
author = {Schrempf, Dominik and Hobolth, Asger},
doi = {10.1016/j.tpb.2016.12.001},
file = {:home/dominik/Evolutionary-Biology/Papers/Schrempf, Hobolth - 2017 - Theoretical Population Biology.pdf:pdf},
issn = {10960325},
journal = {Theoretical Population Biology},
keywords = {Boundary mutation model,Diffusion equation,Moran model,Stationary distribution,Wright–Fisher model},
pages = {88--94},
title = {{An alternative derivation of the stationary distribution of the multivariate neutral Wright–Fisher model for low mutation rates with a view to mutation rate estimation from site frequency data}},
volume = {114},
year = {2017}
}
@article{Hill2008,
abstract = {The relative proportion of additive and non-additive variation for complex traits is important in evolutionary biology, medicine, and agriculture. We address a long-standing controversy and paradox about the contribution of non-additive genetic variation, namely that knowledge about biological pathways and gene networks imply that epistasis is important. Yet empirical data across a range of traits and species imply that most genetic variance is additive. We evaluate the evidence from empirical studies of genetic variance components and find that additive variance typically accounts for over half, and often close to 100{\%}, of the total genetic variance. We present new theoretical results, based upon the distribution of allele frequencies under neutral and other population genetic models, that show why this is the case even if there are non-additive effects at the level of gene action. We conclude that interactions at the level of genes are not likely to generate much interaction at the level of variance., Genetic variation in quantitative or complex traits can be partitioned into many components due to additive, dominance, and interaction effects of genes. The most important is the additive genetic variance because it determines most of the correlation of relatives and the opportunities for genetic change by natural or artificial selection. From reviews of the literature and presentation of a summary analysis of human twin data, we show that a high proportion, typically over half, of the total genetic variance is additive. This is surprising as there are many potential interactions of gene effects within and between loci, some revealed in recent QTL analyses. We demonstrate that under the standard model of neutral mutation, which leads to a U-shaped distribution of gene frequencies with most near 0 or 1, a high proportion of additive variance would be expected regardless of the amount of dominance or epistasis at the individual loci. We also show that the model is compatible with observations in populations undergoing selection and results of QTL analyses on F2 populations.},
author = {Hill, William G. and Goddard, Michael E. and Visscher, Peter M.},
doi = {10.1371/journal.pgen.1000008},
file = {:home/dominik/Evolutionary-Biology/Papers/Hill, Goddard, Visscher - 2008 - PLoS Genetics.pdf:pdf},
issn = {1553-7390},
journal = {PLoS Genetics},
month = {feb},
number = {2},
title = {{Data and Theory Point to Mainly Additive Genetic Variance for Complex Traits}},
url = {http://www.ncbi.nlm.nih.gov/pmc/articles/PMC2265475/ http://www.ncbi.nlm.nih.gov/pmc/articles/PMC2265475/pdf/pgen.1000008.pdf},
volume = {4},
year = {2008}
}
@article{Whelan2001,
abstract = {As the amount of molecular sequence data in the public domain grows, so does the range of biological topics that it influences through evolutionary considerations. In recent years, a number of developments have enabled molecular phylogenetic methodology to keep pace. Likelihood-based inferential techniques, although controversial in the past, lie at the heart of these new methods and are producing the promised advances in the understanding of sequence evolution. They allow both a wide variety of phylogenetic inferences from sequence data and robust statistical assessment of all results. It cannot remain acceptable to use outdated data analysis techniques when superior alternatives exist. Here, we discuss the most important and exciting methods currently available to the molecular phylogeneticist.},
annote = {Notes on printout!},
author = {Whelan, Simon and Li{\`{o}}, Pietro and Goldman, Nick},
doi = {10.1016/S0168-9525(01)02272-7},
file = {:home/dominik/Evolutionary-Biology/Papers/Whelan, Li{\`{o}}, Goldman - 2001 - Trends in Genetics.pdf:pdf},
issn = {0168-9525},
journal = {Trends in Genetics},
keywords = {Boostrapping,Folder - Misc,Likelihood ratio test,Markow Process,Maximum likelihood,Modelling evolution,Phylogenetic tree},
mendeley-tags = {Boostrapping,Folder - Misc,Likelihood ratio test,Markow Process,Maximum likelihood,Modelling evolution,Phylogenetic tree},
month = {may},
number = {5},
pages = {262--272},
shorttitle = {Molecular phylogenetics},
title = {{Molecular phylogenetics: state-of-the-art methods for looking into the past}},
url = {http://www.sciencedirect.com/science/article/pii/S0168952501022727 http://www.sciencedirect.com/science/article/pii/S0168952501022727/pdfft?md5=0c466aa143fbe93763b5507e10cb4a0a{\&}pid=1-s2.0-S0168952501022727-main.pdf},
volume = {17},
year = {2001}
}
@article{Hohna2014,
author = {H{\"{o}}hna, S. and Heath, T. A. and Boussau, B. and Landis, M. J. and Ronquist, F. and Huelsenbeck, J. P.},
doi = {10.1093/sysbio/syu039},
file = {:home/dominik/Evolutionary-Biology/Papers/H{\"{o}}hna et al. - 2014 - Systematic Biology.pdf:pdf},
issn = {1063-5157},
journal = {Systematic Biology},
month = {sep},
number = {5},
pages = {753--771},
publisher = {Oxford University Press},
title = {{Probabilistic Graphical Model Representation in Phylogenetics}},
url = {https://academic.oup.com/sysbio/article-lookup/doi/10.1093/sysbio/syu039},
volume = {63},
year = {2014}
}
@article{Mallo2015,
abstract = {We present a fast and flexible software package -SimPhy- for the simulation of multiple gene families evolving under incomplete lineage sorting, gene duplication and loss, horizontal gene transfer -all three potentially leading to species-tree/gene-tree discordance- and gene conversion. SimPhy implements a hierarchical phylogenetic model in which the evolution of species, locus and gene trees is governed by global and local parameters (e.g., genome-wide, species-specific, locus-specific), that can be fixed or be sampled from a priori statistical distributions. SimPhy also incorporates comprehensive models of substitution rate variation among lineages (uncorrelated relaxed clocks) and the capability of simulating partitioned nucleotide, codon and protein multilocus sequence alignments under a plethora of substitution models using the program INDELible. We validate SimPhy's output using theoretical expectations and other programs, and show that it scales extremely well with complex models and/or large trees, being an order of magnitude faster than the most similar program (DLCoal-Sim). In addition, we demonstrate how SimPhy can be useful to understand interactions among different evolutionary processes, conducting a simulation study to characterize the systematic overestimation of the duplication time when using standard reconciliation methods. SimPhy is available at https://github.com/adamallo/SimPhy, where users can find the source code, pre-compiled executables, a detailed manual and example cases.},
author = {Mallo, Diego and {De Oliveira Martins}, Leonardo and Posada, David},
doi = {10.1093/sysbio/syv082},
file = {:home/dominik/Evolutionary-Biology/Papers/Mallo, De Oliveira Martins, Posada - 2016 - Systematic Biology.pdf:pdf},
issn = {1076836X},
journal = {Systematic Biology},
keywords = {Gene conversion,gene duplication and loss,gene family evolution,horizontal gene transfer,incomplete lineage sorting,locus tree,simulation,species tree},
month = {nov},
number = {2},
pages = {334--344},
pmid = {26526427},
title = {{SimPhy: Phylogenomic Simulation of Gene, Locus, and Species Trees}},
url = {http://sysbio.oxfordjournals.org/content/early/2015/10/26/sysbio.syv082.abstract},
volume = {65},
year = {2016}
}
@article{Philippe2005a,
abstract = {Probabilistic methods have progressively supplanted the Maximum Parsimony (MP) method for inferring phylogenetic trees. One of the major reasons for this shift was that MP is much more sensitive to the Long Branch Attraction (LBA) artefact than is Maximum Likelihood (ML). However, recent work by Kolaczkowski and Thornton suggested, on the basis of simulations, that MP is less sensitive than ML to tree reconstruction artefacts generated by heterotachy, a phenomenon that corresponds to shifts in site-specific evolutionary rates over time. These results led these authors to recommend that the results of ML and MP analyses should be both reported and interpreted with the same caution. This specific conclusion revived the debate on the choice of the most accurate phylogenetic method for analysing real data in which various types of heterogeneities occur. However, variation of evolutionary rates across species was not explicitly incorporated in the original study of Kolaczkowski and Thornton, and in most of the subsequent heterotachous simulations published to date, where all terminal branch lengths were kept equal, an assumption that is biologically unrealistic. In this report, we performed more realistic simulations to evaluate the relative performance of MP and ML methods when two kinds of heterogeneities are considered: (i) within-site rate variation (heterotachy), and (ii) rate variation across lineages. Using a similar protocol as Kolaczkowski and Thornton to generate heterotachous datasets, we found that heterotachy, which constitutes a serious violation of existing models, decreases the accuracy of ML whatever the level of rate variation across lineages. In contrast, the accuracy of MP can either increase or decrease when the level of heterotachy increases, depending on the relative branch lengths. This result demonstrates that MP is not insensitive to heterotachy, contrary to the report of Kolaczkowski and Thornton. Finally, in the case of LBA (i.e. when two non-sister lineages evolved faster than the others), ML outperforms MP over a wide range of conditions, except for unrealistic levels of heterotachy. For realistic combinations of both heterotachy and variation of evolutionary rates across lineages, ML is always more accurate than MP. Therefore, ML should be preferred over MP for analysing real data, all the more so since parametric methods also allow one to handle other types of biological heterogeneities much better, such as among sites rate variation. The confounding effects of heterotachy on tree reconstruction methods do exist, but can be eschewed by the development of mixture models in a probabilistic framework, as proposed by Kolaczkowski and Thornton themselves.},
author = {Philippe, Herv{\'{e}} and Zhou, Yan and Brinkmann, Henner and Rodrigue, Nicolas and Delsuc, Fr{\'{e}}d{\'{e}}ric},
doi = {10.1186/1471-2148-5-50},
file = {:home/dominik/Evolutionary-Biology/Papers/Philippe et al. - 2005 - BMC Evolutionary Biology.pdf:pdf},
isbn = {1471-2148 (Electronic)},
issn = {14712148},
journal = {BMC Evolutionary Biology},
pages = {1--8},
pmid = {16209710},
title = {{Heterotachy and long-branch attraction in phylogenetics}},
volume = {5},
year = {2005}
}
@article{Maddison1997,
abstract = {Exploration of the relationship between gene trees and their containing species trees leads to consideration of how to reconstruct species trees from gene trees and of the concept of phylogeny as a cloud of gene histories. When gene copies are sampled from various species, the gene tree relating these copies might disagree with the species phylogeny. This discord can arise from horizontal transfer (including hybridization), lineage sorting, and gene duplication and extinction. Lineage sorting could also be called deep coalescence, the failure of ancestral copies to coalesce (looking backwards in time) into a common ancestral copy until deeper than previous speciation events. These events depend on various factors; for instance, deep coalescence is more likely if the branches of the species tree are short (in generations) and wide (in population size). A similar dependence on process is found in historical biogeography and host-parasite relationships. Each of the processes of discord could yield a different parsimony criterion for reconstructing the species tree from a set of gene trees: with horizontal transfer, choose the species tree that minimizes the number of transfer events; with deep coalescence, choose the tree minimizing the number of extra gene lineages that had to coexist along species lineages; with gene duplication, choose the tree minimizing duplication and/or extinction events. Maximum likelihood methods for reconstructing the species tree are also possible because coalescence theory provides the probability that a particular gene tree would occur given a species tree (with branch lengths and widths specified). In considering these issues, one is provoked to reconsider precisely what is phylogeny. Perhaps it is misleading to view some gene trees as agreeing and other gene trees as disagreeing with the species tree; rather, all of the gene trees are part of the species tree, which can be visualized like a fuzzy statistical distribution, a cloud of gene histories. Alternatively, phylogeny might be (and has been) viewed not as a history of what happened, genetically, but as a history of what could have happened, i.e., a history of changes in the probabilities of inter-breeding.},
author = {Maddison, Wayne P.},
doi = {10.1093/sysbio/46.3.523},
file = {:home/dominik/Evolutionary-Biology/Papers/Maddison - 1997 - Systematic Biology.pdf:pdf},
issn = {1063-5157, 1076-836X},
journal = {Systematic Biology},
keywords = {Biogeography,Coalescence,Folder - Misc,coevolution,evolution,gene duplication,gene genealogy,gene trees,horizontal transfer,hybridization,lineage sorting,parsimony,phylogeny,species concepts,species trees,tree reconciliation},
language = {en},
mendeley-tags = {Biogeography,Coalescence,Folder - Misc,coevolution,evolution,gene duplication,gene genealogy,gene trees,horizontal transfer,hybridization,lineage sorting,parsimony,phylogeny,species concepts,species trees,tree reconciliation},
month = {sep},
number = {3},
pages = {523--536},
title = {{Gene Trees in Species Trees}},
url = {http://sysbio.oxfordjournals.org/content/46/3/523 http://sysbio.oxfordjournals.org/content/46/3/523.full.pdf http://sysbio.oxfordjournals.org/content/46/3/523.short},
volume = {46},
year = {1997}
}
@article{Vogl2015,
abstract = {In a classical study, Wright (1931) proposed a model for the evolution of a biallelic locus under the influence of mutation, directional selection and drift. He derived the equilibrium distribution of the allelic proportion conditional on the scaled mutation rate, the mutation bias and the scaled strength of directional selection. The equilibrium distribution can be used for inference of these parameters with genome-wide datasets of “site frequency spectra” (SFS). Assuming that the scaled mutation rate is low, Wright's model can be approximated by a boundary-mutation model, where mutations are introduced into the population exclusively from sites fixed for the preferred or unpreferred allelic states. With the boundary-mutation model, inference can be partitioned: (i) the shape of the SFS distribution within the polymorphic region is determined by random drift and directional selection, but not by the mutation parameters, such that inference of the selection parameter relies exclusively on the polymorphic sites in the SFS; (ii) the mutation parameters can be inferred from the amount of polymorphic and monomorphic preferred and unpreferred alleles, conditional on the selection parameter. Herein, we derive maximum likelihood estimators for the mutation and selection parameters in equilibrium and apply the method to simulated SFS data as well as empirical data from a Madagascar population of Drosophila simulans.},
author = {Vogl, Claus and Bergman, Juraj},
doi = {10.1016/j.tpb.2015.10.003},
file = {:home/dominik/Evolutionary-Biology/Papers/Vogl, Bergman - 2015 - Theoretical Population Biology.pdf:pdf},
issn = {0040-5809},
journal = {Theoretical Population Biology},
keywords = {Biallelic mutation-selection-drift model,Equilibrium density,Small scaled mutation rate,inference},
mendeley-tags = {Biallelic mutation-selection-drift model,Equilibrium density,Small scaled mutation rate,inference},
title = {{Inference of directional selection and mutation parameters assuming equilibrium}},
url = {http://www.sciencedirect.com/science/article/pii/S0040580915001045 http://www.sciencedirect.com/science/article/pii/S0040580915001045/pdfft?md5=c3b600a65411b43aec75d75dfd7285bf{\&}pid=1-s2.0-S0040580915001045-main.pdf},
year = {2015}
}
@book{Fitch1986,
author = {Fitch, W M and Sellers, P H and Waterman, M S and Tavar{\'{e}}, S and Zucker, M},
editor = {Miura, Robert M},
isbn = {0-8218-1167-3},
pages = {124},
publisher = {American Mathematical Society},
title = {{Some Mathematical Questions in Biology--DNA Sequence Analysis}},
url = {http://www.ams.org/bookstore-getitem/item=LLSCI-17},
year = {1986}
}
@article{Griffiths1979,
author = {Griffiths, R.C.},
file = {:home/dominik/Evolutionary-Biology/Papers/Griffiths - 1979 - Advances in Applied Probability.pdf:pdf},
journal = {Advances in Applied Probability},
number = {2},
pages = {310--325},
title = {{A Transition Density Expansion for a Multi-Allele Diffusion Model}},
volume = {11},
year = {1979}
}
@article{Lopes2014,
abstract = {The estimation of parameters in molecular evolution may be biased when some processes are not considered. For example, the estimation of selection at the molecular level using codon-substitution models can have an upward bias when recombination is ignored. Here we address the joint estimation of recombination, molecular adaptation and substitution rates from coding sequences using approximate Bayesian computation (ABC). We describe the implementation of a regression-based strategy for choosing subsets of summary statistics for coding data, and show that this approach can accurately infer recombination allowing for intracodon recombination breakpoints, molecular adaptation and codon substitution rates. We demonstrate that our ABC approach can outperform other analytical methods under a variety of evolutionary scenarios. We also show that although the choice of the codon-substitution model is important, our inferences are robust to a moderate degree of model misspecification. In addition, we demonstrate that our approach can accurately choose the evolutionary model that best fits the data, providing an alternative for when the use of full-likelihood methods is impracticable. Finally, we applied our ABC method to co-estimate recombination, substitution and molecular adaptation rates from 24 published human immunodeficiency virus 1 coding data sets.},
author = {Lopes, J. S. and Arenas, M. and Posada, D. and Beaumont, M. A.},
doi = {10.1038/hdy.2013.101},
file = {:home/dominik/Evolutionary-Biology/Papers/Lopes et al. - 2014 - Heredity.pdf:pdf},
issn = {0018-067X},
journal = {Heredity},
keywords = {ABC,HIV-1,dN/dS,molecular adaptation,mutation,recombination},
language = {en},
mendeley-tags = {ABC,HIV-1,dN/dS,molecular adaptation,mutation,recombination},
month = {mar},
number = {3},
pages = {255--264},
title = {{Coestimation of recombination, substitution and molecular adaptation rates by approximate Bayesian computation}},
url = {http://www.nature.com/hdy/journal/v112/n3/full/hdy2013101a.html http://www.nature.com/hdy/journal/v112/n3/pdf/hdy2013101a.pdf},
volume = {112},
year = {2014}
}
@article{Stadler2011a,
abstract = {Phylogenetic trees of present-day species allow investigation of the rate of evolution that led to the present-day diversity. A recent analysis of the mammalian phylogeny challenged the view of explosive mammalian evolution after the Cretaceous-Tertiary (K/T) boundary (65 Mya). However, due to lack of appropriate methods, the diversification (speciation minus extinction) rates in the more recent past of mammalian evolution could not be determined. In this paper, I provide a method that reveals that the tempo of mammalian evolution did not change until ∼ 33 Mya. This constant period was followed by a peak of diversification rates between 33 and 30 Mya. Thereafter, diversification rates remained high and constant until 8.55 Mya. Diversification rates declined significantly at 8.55 and 3.35 Mya. Investigation of mammalian subgroups (marsupials, placentals, and the six largest placental subgroups) reveals that the diversification rate peak at 33-30 Mya is mainly driven by rodents, cetartiodactyla, and marsupials. The recent diversification rate decrease is significant for all analyzed subgroups but eulipotyphla, cetartiodactyla, and primates. My likelihood approach is not limited to mammalian evolution. It provides a robust framework to infer diversification rate changes and mass extinction events in phylogenies, reconstructed from, e.g., present-day species or virus data. In particular, the method is very robust toward noise and uncertainty in the phylogeny and can account for incomplete taxon sampling.},
archivePrefix = {arXiv},
arxivId = {arXiv:1408.1149},
author = {Stadler, T.},
doi = {10.1073/pnas.1016876108},
eprint = {arXiv:1408.1149},
file = {:home/dominik/Evolutionary-Biology/Papers/Stadler - 2011 - Proceedings of the National Academy of Sciences.pdf:pdf},
isbn = {0027-8424},
issn = {0027-8424},
journal = {Proceedings of the National Academy of Sciences},
number = {15},
pages = {6187--6192},
pmid = {21444816},
title = {{Mammalian phylogeny reveals recent diversification rate shifts}},
url = {http://www.pnas.org/cgi/doi/10.1073/pnas.1016876108},
volume = {108},
year = {2011}
}
@article{Innan2001,
abstract = {A two-locus model of reversible mutations with compensatory fitness interactions is presented; single mutations are assumed to be deleterious but neutral in appropriate combinations. The expectation of the time of compensatory nucleotide substitutions is calculated analytically for the case of tight linkage between sites. It is shown that selection increases the substitution time dramatically when selection intensity Ns {\textgreater} 1, where N is the diploid population size and s the selection coefficient. Computer simulations demonstrate that recombination increases the substitution time, but the effect of recombination is small when selection is weak. The amount of linkage disequilibrium generated in the process of compensatory substitution is also investigated. It is shown that significant linkage disequilibrium is expected to be rare in natural populations. The model is applied to the mRNA secondary structure of the bicoid 3′ untranslated region of Drosophila. It is concluded that average selection intensity Ns against single deleterious mutations is not likely to be much larger than 1.},
author = {Innan, Hideki and Stephan, Wolfgang},
file = {:home/dominik/Evolutionary-Biology/Papers/Innan, Stephan - 2001 - Genetics.pdf:pdf},
issn = {0016-6731, 1943-2631},
journal = {Genetics},
language = {en},
month = {sep},
number = {1},
pages = {389--399},
title = {{Selection Intensity Against Deleterious Mutations in RNA Secondary Structures and Rate of Compensatory Nucleotide Substitutions}},
url = {http://www.genetics.org/content/159/1/389 http://www.genetics.org/content/159/1/389.full.pdf http://www.genetics.org/content/159/1/389.long http://www.ncbi.nlm.nih.gov/pubmed/11560913},
volume = {159},
year = {2001}
}
@article{Ellison2013,
abstract = {Transposable elements (TEs) may contribute to evolutionary innovations through the rewiring of networks by supplying ready-to-use cis regulatory elements. Genes on the Drosophila X chromosome are coordinately regulated by the male specific lethal (MSL) complex to achieve dosage compensation in males. We show that the acquisition of dozens of MSL binding sites on evolutionarily new X chromosomes was facilitated by the independent co-option of a mutant helitron TE that attracts the MSL complex (TE domestication). The recently formed neo-X recruits helitrons that provide dozens of functional, but suboptimal, MSL binding sites, whereas the older XR chromosome has ceased acquisition and appears to have fine-tuned the binding affinities of more ancient elements for the MSL complex. Thus, TE-mediated rewiring of regulatory networks through domestication and amplification may be followed by fine-tuning of the cis-regulatory element supplied by the TE and erosion of nonfunctional regions. Getting the Dosage Right As sex chromosomes evolve, they must compensate for differential gene dosage, especially in non-sex-specific genes. However, owing to the relative rarity of chromosomes that are in the process of becoming sex chromosomes, the ongoing evolutionary processes resulting in dosage compensation are unclear. Ellison and Bachtrog (p. 846; see the Perspective by Chuong and Feschotte) identified a specific transposable element involved in dosage compensation in males on the evolutionarily new neo-X chromosome of Drosophila miranda. A particular copy of this transposable element has been inserted at chromatin entry sites on the neo-X chromosome that favorably binds to the male-specific lethal complex, which in turn facilitates the spreading of chromatin silencing on a single chromosome to provide dosage compensation.},
annote = {2013-12-20 I miss this JC.},
author = {Ellison, Christopher E. and Bachtrog, Doris},
doi = {10.1126/science.1239552},
file = {:home/dominik/Evolutionary-Biology/Papers/Ellison, Bachtrog - 2013 - Science.pdf:pdf},
issn = {0036-8075, 1095-9203},
journal = {Science},
language = {en},
month = {nov},
number = {6160},
pages = {846--850},
title = {{Dosage Compensation via Transposable Element Mediated Rewiring of a Regulatory Network}},
url = {http://www.sciencemag.org/content/342/6160/846 http://www.ncbi.nlm.nih.gov/pubmed/24233721 http://www.sciencemag.org/content/342/6160/846.abstract http://www.sciencemag.org/content/342/6160/846.full.pdf},
volume = {342},
year = {2013}
}
@article{Hoang2018,
author = {Hoang, Diep Thi and Chernomor, Olga and von Haeseler, Arndt and Minh, Bui Quang and Le, Sy Vinh},
doi = {10.1093/molbev/msx281},
file = {:home/dominik/Evolutionary-Biology/Papers/Hoang et al. - 2018 - Molecular Biology and Evolution.pdf:pdf},
issn = {0737-4038},
journal = {Molecular Biology and Evolution},
month = {oct},
number = {2},
pages = {518--522},
title = {{UFBoot2: Improving the Ultrafast Bootstrap Approximation}},
url = {http://academic.oup.com/mbe/article/doi/10.1093/molbev/msx281/4565479/UFBoot2-Improving-the-Ultrafast-Bootstrap},
volume = {35},
year = {2018}
}
@article{Jordan2004,
abstract = {Statistical applications in fields such as bioinformatics, information retrieval, speech processing, image processing and communications often involve large-scale models in which thousands or millions of random variables are linked in complex ways. Graphical models provide a general methodology for approaching these problems, and indeed many of the models developed by researchers in these applied fields are instances of the general graphical model formalism. We review some of the basic ideas underlying graphical models, including the algorithmic ideas that allow graphical models to be deployed in large-scale data analysis problems. We also present examples of graphical models in bioinformatics, error-control coding and language processing.},
archivePrefix = {arXiv},
arxivId = {arXiv:1011.1669v3},
author = {Jordan, Michael I.},
doi = {10.1214/088342304000000026},
eprint = {arXiv:1011.1669v3},
file = {:home/dominik/Evolutionary-Biology/Papers/Jordan - 2004 - Statistical Science.pdf:pdf},
isbn = {08834237},
issn = {0883-4237},
journal = {Statistical Science},
keywords = {algorithm,and phrases,bioinformatics,error-control coding,inference,junction tree,markov chain monte carlo,probabilistic graphical models,sum-product algorithm,variational},
number = {1},
pages = {140--155},
pmid = {22057480},
title = {{Graphical Models}},
url = {http://projecteuclid.org/euclid.ss/1089808279},
volume = {19},
year = {2004}
}
@article{Wilson2011,
abstract = {Through an analysis of polymorphism within and divergence between species, we can hope to learn about the distribution of selective effects of mutations in the genome, changes in the fitness landscape that occur over time, and the location of sites involved in key adaptations that distinguish modern-day species. We introduce a novel method for the analysis of variation in selection pressures within and between species, spatially along the genome and temporally between lineages. We model codon evolution explicitly using a joint population genetics-phylogenetics approach that we developed for the construction of multiallelic models with mutation, selection, and drift. Our approach has the advantage of performing direct inference on coding sequences, inferring ancestral states probabilistically, utilizing allele frequency information, and generalizing to multiple species. We use a Bayesian sliding window model for intragenic variation in selection coefficients that efficiently combines information across sites and captures spatial clustering within the genome. To demonstrate the utility of the method, we infer selective pressures acting in Drosophila melanogaster and D. simulans from polymorphism and divergence data for 100 X-linked coding regions.},
author = {Wilson, Daniel J and Hernandez, Ryan D and Andolfatto, Peter and Przeworski, Molly},
doi = {10.1371/journal.pgen.1002395},
file = {:home/dominik/Evolutionary-Biology/Papers/Wilson et al. - 2011 - PLoS genetics.pdf:pdf},
issn = {1553-7404},
journal = {PLoS genetics},
keywords = {Animals,Bayes Theorem,Codon,Codon: genetics,Drosophila,Drosophila melanogaster,Drosophila melanogaster: genetics,Drosophila: genetics,Evolution, Molecular,Gene Frequency,Genes, X-Linked,Genes, X-Linked: genetics,Genetic Fitness,Genome, Insect,Models, Genetic,Mutation,Open Reading Frames,Open Reading Frames: genetics,Phylogeny,Polymorphism, Genetic,Selection, Genetic},
month = {dec},
number = {12},
pages = {e1002395},
pmid = {22144911},
publisher = {Public Library of Science},
title = {{A population genetics-phylogenetics approach to inferring natural selection in coding sequences.}},
url = {http://journals.plos.org/plosgenetics/article?id=10.1371/journal.pgen.1002395},
volume = {7},
year = {2011}
}
@article{Dinh2018,
abstract = {Phylogenetics, the inference of evolutionary trees from molecular sequence data such as DNA, is an enterprise that yields valuable evolutionary understanding of many biological systems. Bayesian phylogenetic algorithms, which approximate a posterior distribution on trees, have become a popular if computationally expensive means of doing phylogenetics. Modern data collection technologies are quickly adding new sequences to already substantial databases. With all current techniques for Bayesian phylogenetics, computation must start anew each time a sequence becomes available, making it costly to maintain an up-to-date estimate of a phylogenetic posterior. These considerations highlight the need for an $\backslash$emph{\{}online{\}} Bayesian phylogenetic method which can update an existing posterior with new sequences. Here we provide theoretical results on the consistency and stability of methods for online Bayesian phylogenetic inference based on Sequential Monte Carlo (SMC) and Markov chain Monte Carlo (MCMC). We first show a consistency result, demonstrating that the method samples from the correct distribution in the limit of a large number of particles. Next we derive the first reported set of bounds on how phylogenetic likelihood surfaces change when new sequences are added. These bounds enable us to characterize the theoretical performance of sampling algorithms by bounding the effective sample size (ESS) with a given number of particles from below. We show that the ESS is guaranteed to grow linearly as the number of particles in an SMC sampler grows. Surprisingly, this result holds even though the dimensions of the phylogenetic model grow with each new added sequence.},
archivePrefix = {arXiv},
arxivId = {1610.08148},
author = {Dinh, Vu and Darling, Aaron E. and Matsen, Frederick A.},
doi = {10.1093/sysbio/syx087/4735261},
eprint = {1610.08148},
file = {:home/dominik/Evolutionary-Biology/Papers/Dinh, Darling, Matsen - 2018 - Systematic Biology.pdf:pdf},
issn = {1063-5157},
journal = {Systematic Biology},
title = {{Online Bayesian phylogenetic inference: theoretical foundations via Sequential Monte Carlo}},
url = {http://arxiv.org/abs/1610.08148},
year = {2018}
}
@article{Chen2010,
abstract = {Selective sweeps can increase genetic differentiation among populations and cause allele frequency spectra to depart from the expectation under neutrality. We present a likelihood method for detecting selective sweeps that involves jointly modeling the multilocus allele frequency differentiation between two populations. We use Brownian motion to model genetic drift under neutrality, and a deterministic model to approximate the effect of a selective sweep on single nucleotide polymorphisms (SNPs) in the vicinity. We test the method with extensive simulated data, and demonstrate that in some scenarios the method provides higher power than previously reported approaches to detect selective sweeps, and can provide surprisingly good localization of the position of a selected allele. A strength of our technique is that it uses allele frequency differentiation between populations, which is much more robust to ascertainment bias in SNP discovery than methods based on the allele frequency spectrum. We apply this method to compare continentally diverse populations, as well as Northern and Southern Europeans. Our analysis identifies a list of loci as candidate targets of selection, including well-known selected loci and new regions that have not been highlighted by previous scans for selection.},
author = {Chen, Hua and Patterson, Nick and Reich, David},
doi = {10.1101/gr.100545.109},
file = {:home/dominik/Evolutionary-Biology/Papers/Chen, Patterson, Reich - 2010 - Genome Research.pdf:pdf},
issn = {1088-9051},
journal = {Genome Research},
keywords = {Folder - Selective-Sweeps},
mendeley-tags = {Folder - Selective-Sweeps},
month = {mar},
number = {3},
pages = {393--402},
title = {{Population differentiation as a test for selective sweeps}},
url = {http://www.ncbi.nlm.nih.gov/pmc/articles/PMC2840981/ http://www.ncbi.nlm.nih.gov/pmc/articles/PMC2840981/pdf/393.pdf},
volume = {20},
year = {2010}
}
@article{Hoehna2016,
abstract = {Programs for Bayesian inference of phylogeny currently implement a unique and fixed suite of models. Consequently, users of these software packages are simultaneously forced to use a number of programs for a given study, while also lacking the freedom to explore models that have not been implemented by the developers of those programs. We developed a new open-source software package, RevBayes, to address these problems. RevBayes is entirely based on probabilistic graphical models, a powerful generic framework for specifying and analyzing statistical models. Phylogeneticgraphical models can be specified interactively in RevBayes, piece by piece, using a new succinct and intuitive language called Rev. Rev is similar to the R language and the BUGS model-specification language, and should be easy to learn for most users. The strength of RevBayes is the simplicity with which one can design, specify, and implement new and complexmodels. Fortunately, this tremendous flexibility does not come at the cost of slower computation; aswe demonstrate, RevBayes outperforms competing software for several standard analyses. Compared with other programs, RevBayes has fewer black-box elements. Users need to explicitly specify each part of the model and analysis. Although this explicitness may initially be unfamiliar, we are convinced that this transparency will improve understanding of phylogenetic models in our field. Moreover, it will motivate the search for improvements to existing methods by brazenly exposing the model choices that we make to critical scrutiny. RevBayes is freely available at http://www.RevBayes.},
author = {H{\"{o}}hna, Sebastian and Landis, Michael J. and Heath, Tracy A. and Boussau, Bastien and Lartillot, Nicolas and Moore, Brian R. and Huelsenbeck, John P. and Ronquist, Fredrik},
doi = {10.1093/sysbio/syw021},
file = {:home/dominik/Evolutionary-Biology/Papers/H{\"{o}}hna et al. - 2016 - Systematic Biology.pdf:pdf},
isbn = {1063-5157},
issn = {1076836X},
journal = {Systematic Biology},
keywords = {Bayesian inference,Graphical models,MCMC,Statistical phylogenetics},
number = {4},
pages = {726--736},
pmid = {27235697},
title = {{RevBayes: Bayesian phylogenetic inference using graphical models and an interactive model-specification language}},
volume = {65},
year = {2016}
}
@article{Simion2017,
abstract = {Resolving the early diversification of animal lineages has proven difficult, even using genome-scale datasets. Several phylogenomic studies have supported the classical scenario in which sponges (Porifera) are the sister group to all other animals (“Porifera-sister” hypothesis), consistent with a single origin of the gut, nerve cells, and muscle cells in the stem lineage of eumetazoans (bilaterians + ctenophores + cnidarians). In contrast, several other studies have recovered an alternative topology in which ctenophores are the sister group to all other animals (including sponges). The “Ctenophora-sister” hypothesis implies that eumetazoan-specific traits, such as neurons and muscle cells, either evolved once along the metazoan stem lineage and were then lost in sponges and placozoans or evolved at least twice independently in Ctenophora and in Cnidaria + Bilateria. Here, we report on our reconstruction of deep metazoan relationships using a 1,719-gene dataset with dense taxonomic sampling of non-bilaterian animals that was assembled using a semi-automated procedure, designed to reduce known error sources. Our dataset outperforms previous metazoan gene superalignments in terms of data quality and quantity. Analyses with a best-fitting site-heterogeneous evolutionary model provide strong statistical support for placing sponges as the sister-group to all other metazoans, with ctenophores emerging as the second-earliest branching animal lineage. Only those methodological settings that exacerbated long-branch attraction artifacts yielded Ctenophora-sister. These results show that methodological issues must be carefully addressed to tackle difficult phylogenetic questions and pave the road to a better understanding of how fundamental features of animal body plans have emerged.},
author = {Simion, Paul and Philippe, Herv{\'{e}} and Baurain, Denis and Jager, Muriel and Richter, Daniel J. and {Di Franco}, Arnaud and Roure, B{\'{e}}atrice and Satoh, Nori and Qu{\'{e}}innec, {\'{E}}ric and Ereskovsky, Alexander and Lap{\'{e}}bie, Pascal and Corre, Erwan and Delsuc, Fr{\'{e}}d{\'{e}}ric and King, Nicole and W{\"{o}}rheide, Gert and Manuel, Micha{\"{e}}l},
doi = {10.1016/j.cub.2017.02.031},
file = {:home/dominik/Evolutionary-Biology/Papers/Simion et al. - 2017 - Current Biology.pdf:pdf},
issn = {09609822},
journal = {Current Biology},
keywords = {Ctenophora,Eumetazoa,Porifera,animal,evolution,long branch attraction,metazoa,nervous system,phylogenomics,phylogeny},
number = {7},
pages = {958--967},
pmid = {28318975},
title = {{A Large and Consistent Phylogenomic Dataset Supports Sponges as the Sister Group to All Other Animals}},
volume = {27},
year = {2017}
}
@article{Kuhner1994,
abstract = {Using simulated data, we compared five methods of phylogenetic tree estimation: parsimony, compatibility, maximum likelihood, Fitch-Margoliash, and neighbor joining. For each combination of substitution rates and sequence length, 100 data sets were generated for each of 50 trees, for a total of 5,000 replications per condition. Accuracy was measured by two measures of the distance between the true tree and the estimate of the tree, one measure sensitive to accuracy of branch lengths and the other not. The distance-matrix methods (Fitch-Margoliash and neighbor joining) performed best when they were constrained from estimating negative branch lengths; all comparisons with other methods used this constraint. Parsimony and compatibility had similar results, with compatibility generally inferior; Fitch-Margoliash and neighbor joining had similar results, with neighbor joining generally slightly inferior. Maximum likelihood was the most successful method overall, although for short sequences Fitch-Margoliash and neighbor joining were sometimes better. Bias of the estimates was inferred by measuring whether the independent estimates of a tree for different data sets were closer to the true tree than to each other. Parsimony and compatibility had particular difficulty with inaccuracy and bias when substitution rates varied among different branches. When rates of evolution varied among different sites, all methods showed signs of inaccuracy and bias.},
author = {Kuhner, M. K. and Felsenstein, J.},
file = {:home/dominik/Evolutionary-Biology/Papers/Kuhner, Felsenstein - 1994 - Molecular Biology and Evolution.pdf:pdf},
issn = {0737-4038, 1537-1719},
journal = {Molecular Biology and Evolution},
language = {en},
month = {may},
number = {3},
pages = {459--468},
title = {{A simulation comparison of phylogeny algorithms under equal and unequal evolutionary rates.}},
url = {http://mbe.oxfordjournals.org/content/11/3/459 http://mbe.oxfordjournals.org/content/11/3/459.abstract http://mbe.oxfordjournals.org/content/11/3/459.full.pdf http://www.ncbi.nlm.nih.gov/pubmed/8015439},
volume = {11},
year = {1994}
}
@incollection{Doyon2010,
author = {Doyon, Jean-philippe and Scornavacca, Celine and Gorbunov, Yu and Sz{\"{o}}ll{\"{o}}si, Gergely and Ranwez, Vincent and Berry, Vincent},
booktitle = {Comparative Genomics. RECOMB-CG 2010. Lecture Notes in Computer Science, vol 6398},
doi = {https://doi.org/10.1007/978-3-642-16181-0_9},
editor = {Tannier, E.},
file = {:home/dominik/Evolutionary-Biology/Papers/Doyon et al. - 2010 - Comparative Genomics. RECOMB-CG 2010. Lecture Notes in Computer Science, vol 6398.pdf:pdf},
isbn = {978-3-642-16180-3},
pages = {93--108},
publisher = {Springer, Berlin, Heidelberg},
title = {{An efficient algorithm for gene/species trees parsimonious reconciliation with losses, duplications and transfers}},
year = {2010}
}
@article{Stewart2013,
abstract = {Particles of organic matter in the ocean host diverse communities of microorganisms. These particles may serve as hotspots of bacterial gene exchange, creating opportunities for microbial evolution.},
author = {Stewart, Frank J.},
doi = {10.1038/ngeo1939},
file = {:home/dominik/Evolutionary-Biology/Papers/Stewart - 2013 - Nature Geoscience.pdf:pdf},
isbn = {1752-0894},
issn = {17520894},
journal = {Nature Geoscience},
number = {9},
pages = {688--690},
publisher = {Nature Publishing Group},
title = {{Where the genes flow}},
url = {http://dx.doi.org/10.1038/ngeo1939},
volume = {6},
year = {2013}
}
@article{Kimura1964a,
author = {Kimura, Motoo and Crow, James F.},
journal = {Genetics},
number = {4},
title = {{The number of alleles that can be maintained in a finite population}},
volume = {49},
year = {1964}
}
@article{Rosenberg2002,
abstract = {Improvements in genotyping technologies have led to the increased use of genetic polymorphism for inference about population phenomena, such as migration and selection. Such inference presents a challenge, because polymorphism data reflect a unique, complex, non-repeatable evolutionary history. Traditional analysis methods do not take this into account. A stochastic process known as the 'coalescent' presents a coherent statistical framework for analysis of genetic polymorphisms.},
author = {Rosenberg, Noah A. and Nordborg, Magnus},
doi = {10.1038/nrg795},
file = {:home/dominik/Evolutionary-Biology/Papers/Rosenberg, Nordborg - 2002 - Nature Reviews Genetics.pdf:pdf},
issn = {1471-0056},
journal = {Nature Reviews Genetics},
keywords = {Folder - Misc},
language = {en},
mendeley-tags = {Folder - Misc},
month = {may},
number = {5},
pages = {380--390},
title = {{Genealogical trees, coalescent theory and the analysis of genetic polymorphisms}},
url = {http://www.nature.com/nrg/journal/v3/n5/full/nrg795.html http://www.nature.com/nrg/journal/v3/n5/pdf/nrg795.pdf},
volume = {3},
year = {2002}
}
@article{Griffiths1980,
abstract = {The diffusion form of a multiple-allele Wright-Fisher model of allele frequencies of types A1,{\ldots},AK at a neutral locus where there are general symmetric mutation rates of Mij (=Mji) from Ai → Aj is studied. A convenient recurrence relationship for the moments of linear forms in the allele frequencies is found. A formula is derived for the expected homozygosity in the transient and stationary models, which is applied to general stepwise mutation models where mutation over more than one step is possible. The probability that two randomly chosen genes are j steps apart at time t in the stepwise mutation model is found to have a reasonably simple form if conditioning is on the initial allele frequencies arranged in order of magnitude. Of interest is a new geometric charge state model, mutation over several steps roughly corresponding to independent charge changes. The expected homozygosity and expected distance between two randomly chosen genes is tabulated in this model.},
author = {Griffiths, R.C.},
doi = {10.1016/0040-5809(80)90014-3},
file = {:home/dominik/Evolutionary-Biology/Papers/Griffiths - 1980 - Theoretical Population Biology.pdf:pdf},
issn = {00405809},
journal = {Theoretical Population Biology},
month = {feb},
number = {1},
pages = {51--70},
title = {{Allele frequencies in multidimensional Wright-Fisher models with a general symmetric mutation structure}},
url = {http://www.sciencedirect.com/science/article/pii/0040580980900143},
volume = {17},
year = {1980}
}
@techreport{Kraft1988,
address = {Koln, Germany},
author = {Kraft, Dieter},
institution = {German Aerospace Center, Institute for Flight Mechanics},
title = {{A software package for sequential quadratic programming}},
year = {1988}
}
@article{Wright1945,
author = {Wright, Sewall},
file = {:home/dominik/Evolutionary-Biology/Papers/Wright - 1945 - Proceedings of the National Academy of Sciences of the United States of America.pdf:pdf},
issn = {0027-8424},
journal = {Proceedings of the National Academy of Sciences of the United States of America},
month = {dec},
number = {12},
pages = {382--389},
title = {{The Differential Equation of the Distribution of Gene Frequencies}},
url = {http://www.ncbi.nlm.nih.gov/pmc/articles/PMC1078851/ http://www.ncbi.nlm.nih.gov/pmc/articles/PMC1078851/pdf/pnas01681-0012.pdf},
volume = {31},
year = {1945}
}
@article{Watterson1975,
abstract = {The distribution is obtained for the number of segregating sites observed in a sample from a population which is subject to recurring, new, mutations but not subject to recombination. After allowance is made for the different effective population sizes, the results apply approximately to three population models, due to Wright, Burrows and Cockerham, and Moran. Included as extreme special cases are the distributions of the number of segregating sites in the whole population and of the number of heterozygous sites in a diploid individual. Some results of Fisher, Haldane, Kimura, and Ewens concerning the means of the distributions for different models are confirmed, but the variances, and the distributions themselves, are new.},
author = {Watterson, G.A.},
doi = {10.1016/0040-5809(75)90020-9},
issn = {00405809},
journal = {Theoretical Population Biology},
month = {apr},
number = {2},
pages = {256--276},
title = {{On the number of segregating sites in genetical models without recombination}},
url = {http://www.sciencedirect.com/science/article/pii/0040580975900209},
volume = {7},
year = {1975}
}
@article{Feng2013,
abstract = {Reversibility of the Fleming-Viot process with mutation, selection, and recombination is well understood. In this paper, we study the reversibility of a system of Fleming-Viot processes that live on a countable number of colonies interacting with each other through migrations between the colonies. It is shown that reversibility fails when both migration and mutation are non-trivial.},
annote = {Comment: 19 pages},
author = {Feng, Shui and Schmuland, Byron and Vaillancourt, Jean and Zhou, Xiaowen},
file = {:home/dominik/Evolutionary-Biology/Papers/Feng et al. - 2013 - arXiv0803.1492 math-ph.pdf:pdf},
journal = {arXiv:0803.1492 [math-ph]},
keywords = {60F10,Folder - Misc,Mathematical Physics,Mathematics - Probability},
mendeley-tags = {60F10,Folder - Misc,Mathematical Physics,Mathematics - Probability},
month = {jun},
title = {{Reversibility of Interacting Fleming-Viot Processes with Mutation, Selection, and Recombination}},
url = {http://arxiv.org/abs/0803.1492 http://www.arxiv.org/pdf/0803.1492.pdf},
year = {2013}
}
@article{Chang2015,
abstract = {The Myxozoa comprise over 2,000 species of microscopic obligate parasites that use both invertebrate and vertebrate hosts as part of their life cycle. Although the evolutionary origin of myxozoans has been elusive, a close relationship with cnidarians, a group that includes corals, sea anemones, jellyfish, and hydroids, is supported by some phylogenetic studies and the observation that the distinctive myxozoan structure, the polar capsule, is remarkably similar to the stinging structures (nematocysts) in cnidarians. To gain insight into the extreme evolutionary transition from a free-living cnidarian to a microscopic endoparasite, we analyzed genomic and transcriptomic assemblies from two distantly related myxozoan species, Kudoa iwatai and Myxobolus cerebralis, and compared these to the transcriptome and genome of the less reduced cnidarian parasite, Polypodium hydriforme. A phylogenomic analysis, using for the first time to our knowledge, a taxonomic sampling that represents the breadth of myxozoan diversity, including four newly generated myxozoan assemblies, confirms that myxozoans are cnidarians and are a sister taxon to P. hydriforme. Estimations of genome size reveal that myxozoans have one of the smallest reported animal genomes. Gene enrichment analyses show depletion of expressed genes in categories related to development, cell differentiation, and cell–cell communication. In addition, a search for candidate genes indicates that myxozoans lack key elements of signaling pathways and transcriptional factors important for multicellular development. Our results suggest that the degeneration of the myxozoan body plan from a free-living cnidarian to a microscopic parasitic cnidarian was accompanied by extreme reduction in genome size and gene content.},
archivePrefix = {arXiv},
arxivId = {arXiv:1408.1149},
author = {Chang, E. Sally and Neuhof, Moran and Rubinstein, Nimrod D. and Diamant, Arik and Philippe, Herv{\'{e}} and Huchon, Doroth{\'{e}}e and Cartwright, Paulyn},
doi = {10.1073/pnas.1511468112},
eprint = {arXiv:1408.1149},
file = {:home/dominik/Evolutionary-Biology/Papers/Chang et al. - 2015 - Proceedings of the National Academy of Sciences.pdf:pdf},
isbn = {1215421109},
issn = {0027-8424},
journal = {Proceedings of the National Academy of Sciences},
number = {48},
pages = {14912--14917},
pmid = {26627241},
title = {{Genomic insights into the evolutionary origin of Myxozoa within Cnidaria}},
url = {http://www.pnas.org/lookup/doi/10.1073/pnas.1511468112},
volume = {112},
year = {2015}
}
@article{Wright1997,
abstract = {A population of RNA molecules that catalyze the template-directed ligation of RNA substrates was made to evolve in a continuous manner in the test tube. A simple serial transfer procedure was used to achieve approximately 300 successive rounds of catalysis and selective amplification in 52 hours. During this time, the population size was maintained against an overall dilution of 3 x 10(298). Both the catalytic rate and amplification rate of the RNAs improved substantially as a consequence of mutations that accumulated during the evolution process. Continuous in vitro evolution makes it possible to maintain laboratory "cultures" of catalytic molecules that can be perpetuated indefinitely.},
author = {Wright, M C and Joyce, G F},
file = {:home/dominik/Evolutionary-Biology/Papers/Wright, Joyce - 1997 - Science (New York, N.Y.).pdf:pdf},
issn = {0036-8075},
journal = {Science (New York, N.Y.)},
keywords = {Base Sequence,Catalysis,DNA-Directed RNA Polymerases,Directed Molecular Evolution,Evolution- Molecular,Folder - Experimental-Evolution,Molecular Sequence Data,Nucleic Acid Conformation,Promoter Regions- Genetic,RNA- Catalytic,Saccharomyces cerevisiae,Templates- Genetic,Transcription- Genetic,Viral Proteins,mutation},
language = {eng},
mendeley-tags = {Base Sequence,Catalysis,DNA-Directed RNA Polymerases,Directed Molecular Evolution,Evolution- Molecular,Folder - Experimental-Evolution,Molecular Sequence Data,Nucleic Acid Conformation,Promoter Regions- Genetic,RNA- Catalytic,Saccharomyces cerevisiae,Templates- Genetic,Transcription- Genetic,Viral Proteins,mutation},
month = {apr},
number = {5312},
pages = {614--617},
title = {{Continuous in vitro evolution of catalytic function}},
url = {http://www.ncbi.nlm.nih.gov/pubmed/9110984},
volume = {276},
year = {1997}
}
@article{Harpur2014,
abstract = {Most theories used to explain the evolution of eusociality rest upon two key assumptions: mutations affecting the phenotype of sterile workers evolve by positive selection if the resulting traits benefit fertile kin, and that worker traits provide the primary mechanism allowing social insects to adapt to their environment. Despite the common view that positive selection drives phenotypic evolution of workers, we know very little about the prevalence of positive selection acting on the genomes of eusocial insects. We mapped the footprints of positive selection in Apis mellifera through analysis of 40 individual genomes, allowing us to identify thousands of genes and regulatory sequences with signatures of adaptive evolution over multiple timescales. We found Apoidea- and Apis-specific genes to be enriched for signatures of positive selection, indicating that novel genes play a disproportionately large role in adaptive evolution of eusocial insects. Worker-biased proteins have higher signatures of adaptive evolution relative to queen-biased proteins, supporting the view that worker traits are key to adaptation. We also found genes regulating worker division of labor to be enriched for signs of positive selection. Finally, genes associated with worker behavior based on analysis of brain gene expression were highly enriched for adaptive protein and cis-regulatory evolution. Our study highlights the significant contribution of worker phenotypes to adaptive evolution in social insects, and provides a wealth of knowledge on the loci that influence fitness in honey bees.},
annote = {2014-04-04},
author = {Harpur, Brock A. and Kent, Clement F. and Molodtsova, Daria and Lebon, Jonathan M. D. and Alqarni, Abdulaziz S. and Owayss, Ayman A. and Zayed, Amro},
doi = {10.1073/pnas.1315506111},
file = {:home/dominik/Evolutionary-Biology/Papers/Harpur et al. - 2014 - Proceedings of the National Academy of Sciences.pdf:pdf},
issn = {0027-8424, 1091-6490},
journal = {Proceedings of the National Academy of Sciences},
keywords = {kin selection,natural selection,social evolution,taxonomically restricted genes},
language = {en},
mendeley-tags = {kin selection,natural selection,social evolution,taxonomically restricted genes},
month = {jan},
pages = {201315506},
title = {{Population genomics of the honey bee reveals strong signatures of positive selection on worker traits}},
url = {http://www.pnas.org/content/early/2014/01/30/1315506111 http://www.ncbi.nlm.nih.gov/pubmed/24488971 http://www.pnas.org/content/early/2014/01/30/1315506111.full.pdf},
year = {2014}
}
@article{Nagarajan2013,
abstract = {Advances in sequencing technologies and increased access to sequencing services have led to renewed interest in sequence and genome assembly. Concurrently, new applications for sequencing have emerged, including gene expression analysis, discovery of genomic variants and metagenomics, and each of these has different needs and challenges in terms of assembly. We survey the theoretical foundations that underlie modern assembly and highlight the options and practical trade-offs that need to be considered, focusing on how individual features address the needs of specific applications. We also review key software and the interplay between experimental design and efficacy of assembly.},
author = {Nagarajan, Niranjan and Pop, Mihai},
doi = {10.1038/nrg3367},
file = {:home/dominik/Evolutionary-Biology/Papers/Nagarajan, Pop - 2013 - Nature Reviews Genetics.pdf:pdf},
issn = {1471-0056},
journal = {Nature Reviews Genetics},
language = {en},
month = {mar},
number = {3},
pages = {157--167},
title = {{Sequence assembly demystified}},
url = {http://www.nature.com/nrg/journal/v14/n3/full/nrg3367.html http://www.nature.com/nrg/journal/v14/n3/pdf/nrg3367.pdf},
volume = {14},
year = {2013}
}
@article{Dobzhansky1936,
author = {Dobzhansky, T.},
journal = {Genetics},
pages = {113--135},
title = {{Studies on hybrid sterility. II. Localization of sterility factors in Drosophila pseudoobscura hybrids.}},
volume = {21},
year = {1936}
}
@article{Scibior2017a,
abstract = {We present a modular semantic account of Bayesian inference algorithms for probabilistic programming languages, as used in data science and machine learning. Sophisticated inference algorithms are often explained in terms of composition of smaller parts. However, neither their theoretical justification nor their implementation reflects this modularity. We show how to conceptualise and analyse such inference algorithms as manipulating intermediate representations of probabilistic programs using higher-order functions and inductive types, and their denotational semantics. Semantic accounts of continuous distributions use measurable spaces. However, our use of higher-order functions presents a substantial technical difficulty: it is impossible to define a measurable space structure over the collection of measurable functions between arbitrary measurable spaces that is compatible with standard operations on those functions, such as function application. We overcome this difficulty using quasi-Borel spaces, a recently proposed mathematical structure that supports both function spaces and continuous distributions. We define a class of semantic structures for representing probabilistic programs, and semantic validity criteria for transformations of these representations in terms of distribution preservation. We develop a collection of building blocks for composing representations. We use these building blocks to validate common inference algorithms such as Sequential Monte Carlo and Markov Chain Monte Carlo. To emphasize the connection between the semantic manipulation and its traditional measure theoretic origins, we use Kock's synthetic measure theory. We demonstrate its usefulness by proving a quasi-Borel counterpart to the Metropolis-Hastings-Green theorem.},
archivePrefix = {arXiv},
arxivId = {1711.03219},
author = {{\'{S}}cibior, Adam and Kammar, Ohad and V{\'{a}}k{\'{a}}r, Matthijs and Staton, Sam and Yang, Hongseok and Cai, Yufei and Ostermann, Klaus and Moss, Sean K. and Heunen, Chris and Ghahramani, Zoubin},
doi = {10.1145/3158148},
eprint = {1711.03219},
file = {:home/dominik/Evolutionary-Biology/Papers/{\'{S}}cibior et al. - 2018 - Proceedings of the ACM on Programming Languages.pdf:pdf},
journal = {Proceedings of the ACM on Programming Languages},
number = {POPL},
pages = {Article No. 60},
title = {{Denotational validation of higher-order Bayesian inference}},
url = {http://arxiv.org/abs/1711.03219{\%}0Ahttp://dx.doi.org/10.1145/3158148},
volume = {2},
year = {2018}
}
@article{Hudson2002,
abstract = {Summary: A Monte Carlo computer program is available to generate samples drawn from a population evolving according to a Wright–Fisher neutral model. The program assumes an infinite-sites model of mutation, and allows recombination, gene conversion, symmetric migration among subpopulations, and a variety of demographic histories. The samples produced can be used to investigate the sampling properties of any sample statistic under these neutral models. Availability: The source code for the program (in the language C) is available at http://home.uchicago.edu/{\~{}}rhudson1/source/mksamples.html. Contact: rr-hudson@uchicago.edu},
author = {Hudson, Richard R.},
doi = {10.1093/bioinformatics/18.2.337},
file = {:home/dominik/Evolutionary-Biology/Papers/Hudson - 2002 - Bioinformatics.pdf:pdf},
issn = {1367-4803, 1460-2059},
journal = {Bioinformatics},
keywords = {Folder - Models {\&} Tools},
language = {en},
mendeley-tags = {Folder - Models {\&} Tools},
month = {feb},
number = {2},
pages = {337--338},
title = {{Generating samples under a Wright-Fisher neutral model of genetic variation.}},
url = {http://bioinformatics.oxfordjournals.org/content/18/2/337 http://bioinformatics.oxfordjournals.org/content/18/2/337.abstract http://bioinformatics.oxfordjournals.org/content/18/2/337.full.pdf http://www.ncbi.nlm.nih.gov/pubmed/11847089},
volume = {18},
year = {2002}
}
@incollection{Kimura1986,
abstract = {When I was a small boy, I was fascinated by the flowers my father loved and raised, and imitating him I grew various plants in the garden at home. The main reason why I was attracted by the flowers was their beauty. In addition, I was fascinated by the mystery of development; I wondered how a beautiful tulip, for instance, could emerge from a mere bulb. My interest in plants continued through elementary school. Then, in the second year of middle school, I met an interesting teacher who was a devoted naturalist. He encouraged my interest in plants, and gradually I became absorbed in botany; as a result, I made up my mind to become a botanist.},
author = {Kimura, Motoo},
editor = {Gani, J.},
isbn = {978-1-4613-8633-9, 978-1-4613-8631-5},
keywords = {Folder - References,Probability Theory and Stochastic Processes},
language = {en},
mendeley-tags = {Folder - References,Probability Theory and Stochastic Processes},
pages = {150--165},
publisher = {Springer New York},
series = {Applied Probability},
title = {{Diffusion Models of Population Genetics in the Age of Molecular Biology}},
url = {http://link.springer.com/chapter/10.1007/978-1-4613-8631-5{\_}10 http://link.springer.com/chapter/10.1007{\%}2F978-1-4613-8631-5{\_}10},
year = {1986}
}
@article{Auton2012,
abstract = {To study the evolution of recombination rates in apes, we developed methodology to construct a fine-scale genetic map from high-throughput sequence data from 10 Western chimpanzees, Pan troglodytes verus. Compared to the human genetic map, broad-scale recombination rates tend to be conserved, but with exceptions, particularly in regions of chromosomal rearrangements and around the site of ancestral fusion in human chromosome 2. At fine scales, chimpanzee recombination is dominated by hotspots, which show no overlap with those of humans even though rates are similarly elevated around CpG islands and decreased within genes. The hotspot-specifying protein PRDM9 shows extensive variation among Western chimpanzees, and there is little evidence that any sequence motifs are enriched in hotspots. The contrasting locations of hotspots provide a natural experiment, which demonstrates the impact of recombination on base composition.},
author = {Auton, Adam and Fledel-Alon, Adi and Pfeifer, Susanne and Venn, Oliver and S{\'{e}}gurel, Laure and Street, Teresa and Leffler, Ellen M. and Bowden, Rory and Aneas, Ivy and Broxholme, John and Humburg, Peter and Iqbal, Zamin and Lunter, Gerton and Maller, Julian and Hernandez, Ryan D. and Melton, Cord and Venkat, Aarti and Nobrega, Marcelo A. and Bontrop, Ronald and Myers, Simon and Donnelly, Peter and Przeworski, Molly and McVean, Gil},
doi = {10.1126/science.1216872},
file = {:home/dominik/Evolutionary-Biology/Papers/Auton et al. - 2012 - Science.pdf:pdf},
issn = {0036-8075, 1095-9203},
journal = {Science},
keywords = {Folder - Datasets},
language = {en},
mendeley-tags = {Folder - Datasets},
month = {apr},
number = {6078},
pages = {193--198},
title = {{A Fine-Scale Chimpanzee Genetic Map from Population Sequencing}},
url = {http://www.sciencemag.org/content/336/6078/193 http://www.ncbi.nlm.nih.gov/pubmed/22422862 http://www.sciencemag.org/content/336/6078/193.full.pdf http://www.sciencemag.org/content/336/6078/193.short},
volume = {336},
year = {2012}
}
@article{Orr2005,
abstract = {Theoretical studies of adaptation have exploded over the past decade. This work has been inspired by recent, surprising findings in the experimental study of adaptation. For example, morphological evolution sometimes involves a modest number of genetic changes, with some individual changes having a large effect on the phenotype or fitness. Here I survey the history of adaptation theory, focusing on the rise and fall of various views over the past century and the reasons for the slow development of a mature theory of adaptation. I also discuss the challenges that face contemporary theories of adaptation.},
author = {Orr, H. Allen},
doi = {10.1038/nrg1523},
file = {:home/dominik/Evolutionary-Biology/Papers/Orr - 2005 - Nature Reviews Genetics.pdf:pdf},
issn = {1471-0056},
journal = {Nature Reviews Genetics},
keywords = {Folder - Genotype-Phenotype-Mapping - Angela},
language = {en},
mendeley-tags = {Folder - Genotype-Phenotype-Mapping - Angela},
month = {feb},
number = {2},
pages = {119--127},
shorttitle = {The genetic theory of adaptation},
title = {{The genetic theory of adaptation: a brief history}},
url = {http://www.nature.com/nrg/journal/v6/n2/full/nrg1523.html http://www.nature.com/nrg/journal/v6/n2/pdf/nrg1523.pdf},
volume = {6},
year = {2005}
}
@article{Szollosi2015a,
author = {Sz{\"{o}}llősi, Gergely J. and Dav{\'{i}}n, Adri{\'{a}}n Arellano and Tannier, Eric and Daubin, Vincent and Boussau, Bastien},
file = {:home/dominik/Evolutionary-Biology/Papers/Sz{\"{o}}llősi et al. - 2015 - Philosophical Transactions of the Royal Society of London B Biological Sciences.pdf:pdf},
journal = {Philosophical Transactions of the Royal Society of London B: Biological Sciences},
number = {1678},
title = {{Genome-scale phylogenetic analysis finds extensive gene transfer among fungi}},
url = {http://rstb.royalsocietypublishing.org/content/370/1678/20140335},
volume = {370},
year = {2015}
}
@article{Ogilvie2017,
author = {Ogilvie, Huw A. and Bouckaert, Remco R. and Drummond, Alexei J.},
doi = {10.1093/molbev/msx126},
file = {:home/dominik/Evolutionary-Biology/Papers/Ogilvie, Bouckaert, Drummond - 2017 - Molecular Biology and Evolution.pdf:pdf},
issn = {0737-4038},
journal = {Molecular Biology and Evolution},
month = {apr},
title = {{StarBEAST2 brings faster species tree inference and accurate estimates of substitution rates}},
url = {https://academic.oup.com/mbe/article-lookup/doi/10.1093/molbev/msx126},
year = {2017}
}
@article{Wang2017,
abstract = {Proteins have distinct structural and functional constraints at different sites that lead to site-specific preferences for particular amino acid residues as the sequences evolve. Heterogeneity in the amino acid substitution process between sites is not modeled by commonly used empirical amino acid exchange matrices. Such model misspecification can lead to artefacts in phylogenetic estimation such as long-branch attraction. Although sophisticated site-heterogeneous mixture models have been developed to address this problem in both Bayesian and maximum likelihood (ML) frameworks, their formidable computational time and memory usage severely limits their use in large phylogenomic analyses. Here we propose a posterior mean site frequency (PMSF) method as a rapid and efficient approximation to full empirical profile mixture models for ML analysis. The PMSF approach assigns a conditional mean amino acid frequency profile to each site calculated based on a mixture model fitted to the data using a preliminary guide tree. These PMSF profiles can then be used for in-depth tree-searching in place of the full mixture model. Compared to widely used empirical mixture models with k classes, our implementation of PMSF in IQ-TREE (http://www.iqtree.org) speeds up the computation by approximately k/1.5 fold and requires a small fraction of the RAM. Furthermore, this speedup allows, for the first time, full nonparametric bootstrap analyses to be conducted under complex site-heterogeneous models on large concatenated data matrices. Our simulations and empirical data analyses demonstrate that PMSF can effectively ameliorate long branch attraction artefacts. In some empirical and simulation settings PMSF provided more accurate estimates of phylogenies than the mixture models from which they derive.},
author = {Wang, Huai-Chun and Minh, Bui Quang and Susko, Edward and Roger, Andrew J.},
doi = {10.1093/sysbio/syx068},
file = {:home/dominik/Evolutionary-Biology/Papers/Wang et al. - 2017 - Systematic Biology.pdf:pdf},
isbn = {1612625576},
issn = {1063-5157},
journal = {Systematic Biology},
month = {mar},
number = {2},
pages = {216--235},
pmid = {28950365},
title = {{Modeling Site Heterogeneity with Posterior Mean Site Frequency Profiles Accelerates Accurate Phylogenomic Estimation}},
url = {http://academic.oup.com/sysbio/article/doi/10.1093/sysbio/syx068/4076233/Modeling-Site-Heterogeneity-with-Posterior-Mean},
volume = {67},
year = {2017}
}
@article{Hobolth2015,
abstract = {We consider the diffusion approximation of the multivariate Wright-Fisher process with mutation. Analytically tractable formulas for the first-and second-order moments of the allele frequency distribution are derived, and the moments are subsequently used to better understand key population genetics parameters and modeling frameworks. In particular we investigate the behavior of the expected homozygosity (the probability that two randomly sampled genes are identical) in the transient and stationary phases, and how appropriate the Dirichlet distribution is for modeling the allele frequency distribution at different evolutionary time scales. We find that the Dirichlet distribution is adequate for the pure drift model (no mutations allowed), but the distribution is not sufficiently flexible for more general mutation models. We suggest a new hierarchical Beta distribution for the allele frequencies in the Wright-Fisher process with a mutation model on the nucleotide level that distinguishes between transitions and transversions.},
author = {Hobolth, Asger and Siren, Jukka},
doi = {10.1016/j.tpb.2015.11.001},
file = {:home/dominik/Evolutionary-Biology/Papers/Hobolth, Siren - 2016 - Theoretical Population Biology.pdf:pdf},
issn = {1096-0325},
journal = {Theoretical Population Biology},
keywords = {Allele frequency,Diffusion,Dirichlet model,Hierarchical Beta,Moments,Multivariate Wright–Fisher},
month = {nov},
pages = {36--50},
pmid = {26612605},
title = {{The multivariate Wright-Fisher process with mutation: Moment-based analysis and inference using a hierarchical Beta model.}},
url = {http://www.sciencedirect.com/science/article/pii/S0040580915001100},
volume = {108},
year = {2016}
}
@article{Drummond2006,
abstract = {In phylogenetics, the unrooted model of phylogeny and the strict molecular clock model are two extremes of a continuum. Despite their dominance in phylogenetic inference, it is evident that both are biologically unrealistic and that the real evolutionary process lies between these two extremes. Fortunately, intermediate models employing relaxed molecular clocks have been described. These models open the gate to a new field of "relaxed phylogenetics." Here we introduce a new approach to performing relaxed phylogenetic analysis. We describe how it can be used to estimate phylogenies and divergence times in the face of uncertainty in evolutionary rates and calibration times. Our approach also provides a means for measuring the clocklikeness of datasets and comparing this measure between different genes and phylogenies. We find no significant rate autocorrelation among branches in three large datasets, suggesting that autocorrelated models are not necessarily suitable for these data. In addition, we place these datasets on the continuum of clocklikeness between a strict molecular clock and the alternative unrooted extreme. Finally, we present analyses of 102 bacterial, 106 yeast, 61 plant, 99 metazoan, and 500 primate alignments. From these we conclude that our method is phylogenetically more accurate and precise than the traditional unrooted model while adding the ability to infer a timescale to evolution.},
author = {Drummond, Alexei J. and Ho, Simon Y.W. and Phillips, Matthew J. and Rambaut, Andrew},
doi = {10.1371/journal.pbio.0040088},
file = {:home/dominik/Evolutionary-Biology/Papers/Drummond et al. - 2006 - PLoS Biology.pdf:pdf},
isbn = {1544-9173},
issn = {15457885},
journal = {PLoS Biology},
number = {5},
pages = {699--710},
pmid = {16683862},
title = {{Relaxed phylogenetics and dating with confidence}},
volume = {4},
year = {2006}
}
@incollection{Chernomor2016a,
author = {Chernomor, Olga and Klaere, Steffen and von Haeseler, Arndt and Minh, Bui Quang},
booktitle = {Biodiversity Conservation and Phylogenetic Systematics},
doi = {10.1007/978-3-319-22461-9_9},
file = {:home/dominik/Evolutionary-Biology/Papers/Chernomor et al. - 2016 - Biodiversity Conservation and Phylogenetic Systematics.pdf:pdf},
pages = {173--195},
publisher = {Springer International Publishing},
title = {{Split Diversity: Measuring and Optimizing Biodiversity Using Phylogenetic Split Networks}},
url = {http://link.springer.com/10.1007/978-3-319-22461-9{\_}9},
year = {2016}
}
@article{McClosky2013,
abstract = {Recombination is a requirement for response to selection, but researchers still debate whether increasing recombination beyond normal levels will result in significant gains in short-term selection. We tested this hypothesis, in the context of plant breeding, through a series of simulation experiments comparing short-term selection response (≤20 cycles) between populations with normal levels of recombination and similar populations with unconstrained recombination (i.e., free recombination). We considered additive and epistatic models and examined a wide range of values for key design variables: selection cycles, QTL number, heritability, linkage phase, selection intensity and population size. With few exceptions, going from normal to unconstrained levels of recombination produced only modest gains in response to selection (≈11 {\%} on average). We then asked how breeders might capture some of this theoretical gain by increasing recombination through either (1) extra rounds of mating or (2) selection of highly recombinant individuals via use of molecular markers/maps. All methods tested captured less than half of the potential gain, but our analysis indicates that the most effective method is to select for increased recombination and the trait simultaneously. This recommendation is based on evidence of a favorable interaction between trait selection and the impact of recombination on selection gains. Finally, we examined the relative contributions of the two components of meiotic recombination, chromosome assortment and crossing over, to short-term selection gain. Depending primarily on the presence of trait selection pressure, chromosome assortment alone accounted for 40-75 {\%} of gain in response to short-term selection.},
annote = {2014-02-21},
author = {McClosky, Benjamin and Tanksley, Steven D},
doi = {10.1007/s00122-013-2136-3},
file = {:home/dominik/Evolutionary-Biology/Papers/McClosky, Tanksley - 2013 - TAG. Theoretical and applied genetics. Theoretische und angewandte Genetik.pdf:pdf},
issn = {1432-2242},
journal = {TAG. Theoretical and applied genetics. Theoretische und angewandte Genetik},
language = {eng},
month = {sep},
number = {9},
pages = {2299--2312},
title = {{The impact of recombination on short-term selection gain in plant breeding experiments}},
url = {http://www.ncbi.nlm.nih.gov/pubmed/23760653},
volume = {126},
year = {2013}
}
@article{Wichman2005,
abstract = {Bacteriophage $\phi$X174 was evolved on a continuous supply of sensitive hosts for 180 days (∼13,000 phage generations). The average rate of nucleotide substitution was nearly 0.2{\%} (11 substitutions)/20 days, and, surprisingly, substitutions accumulated in a clock-like manner throughout the study, except for a low rate during the first 20 days. Rates of silent and missense substitutions varied over time and among genes. Approximately 40{\%} of the 71 missense changes and 25{\%} of the 58 silent changes have been observed in previous adaptations; the rate of parallel substitution was highest in the early phase of the evolution, but 7{\%} of the later changes had evolved in previous studies of much shorter duration. Several lines of evidence suggest that most of the changes were adaptive, even many of the silent substitutions. The sustained, high rate of adaptive evolution for 180 days defies a model of adaptation to a constant environment. We instead suggest that continuing molecular evolution reflects a potentially indefinite arms race, stemming from high levels of co-infection and the resulting conflict among genomes competing within the same cell.},
author = {Wichman, Holly A. and Millstein, Jack and Bull, J. J.},
doi = {10.1534/genetics.104.034488},
file = {:home/dominik/Evolutionary-Biology/Papers/Wichman, Millstein, Bull - 2005 - Genetics.pdf:pdf},
issn = {0016-6731, 1943-2631},
journal = {Genetics},
keywords = {Folder - Experimental-Evolution},
language = {en},
mendeley-tags = {Folder - Experimental-Evolution},
month = {may},
number = {1},
pages = {19--31},
title = {{Adaptive Molecular Evolution for 13,000 Phage Generations A Possible Arms Race}},
url = {http://www.genetics.org/content/170/1/19 http://www.genetics.org/content/170/1/19.full http://www.genetics.org/content/170/1/19.full.pdf http://www.ncbi.nlm.nih.gov/pubmed/15687276},
volume = {170},
year = {2005}
}
@book{Gould2002,
author = {Gould, Stephen Jay},
isbn = {9780674006133},
pages = {1433},
publisher = {Belknap Press of Harvard University Press},
title = {{The Structure of Evolutionary Theory}},
year = {2002}
}
@article{Tataru2011,
abstract = {BACKGROUND: Continuous time Markov chains (CTMCs) is a widely used model for describing the evolution of DNA sequences on the nucleotide, amino acid or codon level. The sufficient statistics for CTMCs are the time spent in a state and the number of changes between any two states. In applications past evolutionary events (exact times and types of changes) are unaccessible and the past must be inferred from DNA sequence data observed in the present.

RESULTS: We describe and implement three algorithms for computing linear combinations of expected values of the sufficient statistics, conditioned on the end-points of the chain, and compare their performance with respect to accuracy and running time. The first algorithm is based on an eigenvalue decomposition of the rate matrix (EVD), the second on uniformization (UNI), and the third on integrals of matrix exponentials (EXPM). The implementation in R of the algorithms is available at http://www.birc.au.dk/{\~{}}paula/.

CONCLUSIONS: We use two different models to analyze the accuracy and eight experiments to investigate the speed of the three algorithms. We find that they have similar accuracy and that EXPM is the slowest method. Furthermore we find that UNI is usually faster than EVD.},
author = {Tataru, Paula and Hobolth, Asger},
doi = {10.1186/1471-2105-12-465},
file = {:home/dominik/Evolutionary-Biology/Papers/Tataru, Hobolth - 2011 - BMC bioinformatics.pdf:pdf},
issn = {1471-2105},
journal = {BMC bioinformatics},
keywords = {Algorithms,Codon,Evolution, Molecular,Markov Chains,Models, Genetic,Mutation},
language = {En},
month = {jan},
number = {1},
pages = {465},
pmid = {22142146},
publisher = {BioMed Central},
title = {{Comparison of methods for calculating conditional expectations of sufficient statistics for continuous time Markov chains.}},
url = {http://bmcbioinformatics.biomedcentral.com/articles/10.1186/1471-2105-12-465},
volume = {12},
year = {2011}
}
@article{Siepel2004,
abstract = {A few models have appeared in recent years that consider not only the way substitutions occur through evolutionary history at each site of a genome, but also the way the process changes from one site to the next. These models combine phylogenetic models of molecular evolution, which apply to individual sites, and hidden Markov models, which allow for changes from site to site. Besides improving the realism of ordinary phylogenetic models, they are potentially very powerful tools for inference and prediction—for example, for gene finding or prediction of secondary structure. In this paper, we review progress on combined phylogenetic and hidden Markov models and present some extensions to previous work. Our main result is a simple and efficient method for accommodating higher-order states in the HMM, which allows for context-dependent models of substitution—that is, models that consider the effects of neighboring bases on the pattern of substitution. We present experimental results indicating that higher-order states, autocorrelated rates, and multiple functional categories all lead to significant improvements in the fit of a combined phylogenetic and hidden Markov model, with the effect of higher-order states being particularly pronounced.},
author = {Siepel, Adam and Haussler, David},
doi = {10.1089/1066527041410472},
file = {:home/dominik/Evolutionary-Biology/Papers/Siepel, Haussler - 2004 - Journal of Computational Biology.pdf:pdf},
issn = {1066-5277},
journal = {Journal of Computational Biology},
month = {mar},
number = {2-3},
pages = {413--428},
title = {{Combining Phylogenetic and Hidden Markov Models in Biosequence Analysis}},
url = {http://online.liebertpub.com/doi/abs/10.1089/1066527041410472 http://online.liebertpub.com/doi/pdf/10.1089/1066527041410472},
volume = {11},
year = {2004}
}
@article{Klavzar2013a,
abstract = {The Fibonacci cube $\Gamma$ n is the subgraph of the n-cube induced by the binary strings that contain no two consecutive 1s. These graphs are applicable as interconnection networks and in theoretical chemistry, and lead to the Fibonacci dimension of a graph. In this paper a survey on Fibonacci cubes is given with an emphasis on their structure, including representations, recursive construction, hamiltonicity, degree sequence and other enumeration results. Their median nature that leads to a fast recognition algorithm is discussed. The Fibonacci dimension of a graph, studies of graph invariants on Fibonacci cubes, and related classes of graphs are also presented. Along the way some new short proofs are given. {\textcopyright} 2011 Springer Science+Business Media, LLC.},
author = {Klav{\v{z}}ar, Sandi},
doi = {10.1007/s10878-011-9433-z},
file = {:home/dominik/Evolutionary-Biology/Papers/Klav{\v{z}}ar - 2013 - Journal of Combinatorial Optimization.pdf:pdf},
issn = {13826905},
journal = {Journal of Combinatorial Optimization},
keywords = {Cartesian product of graphs,Cube polynomial,Degree sequence,Fibonacci cube,Fibonacci number,Median graph},
number = {4},
pages = {505--522},
title = {{Structure of Fibonacci cubes: A survey}},
volume = {25},
year = {2013}
}
@article{Wilson2014a,
abstract = {We describe a set of best practices for scientific software development, based on research and experience, that will improve scientists' productivity and the reliability of their software.},
author = {Wilson, Greg and Aruliah, D. A. and Brown, C. Titus and {Chue Hong}, Neil P. and Davis, Matt and Guy, Richard T. and Haddock, Steven H. D. and Huff, Kathryn D. and Mitchell, Ian M. and Plumbley, Mark D. and Waugh, Ben and White, Ethan P. and Wilson, Paul},
doi = {10.1371/journal.pbio.1001745},
file = {:home/dominik/Evolutionary-Biology/Papers/Wilson et al. - 2014 - PLoS Biol.pdf:pdf},
journal = {PLoS Biol},
month = {jan},
number = {1},
pages = {e1001745},
title = {{Best Practices for Scientific Computing}},
url = {http://dx.doi.org/10.1371/journal.pbio.1001745 http://www.plosbiology.org/article/fetchObject.action?uri=info{\%}3Adoi{\%}2F10.1371{\%}2Fjournal.pbio.1001745{\&}representation=PDF http://www.plosbiology.org/article/info{\%}3Adoi{\%}2F10.1371{\%}2Fjournal.pbio.1001745},
volume = {12},
year = {2014}
}
@article{Polak2008,
abstract = {A regional analysis of nucleotide substitution rates along human genes and their flanking regions allows us to quantify the effect of mutational mechanisms associated with transcription in germ line cells. Our analysis reveals three distinct patterns of substitution rates. First, a sharp decline in the deamination rate of methylated CpG dinucleotides, which is observed in the vicinity of the 5′ end of genes. Second, a strand asymmetry in complementary substitution rates, which extends from the 5′ end to 1 kbp downstream from the 3′ end, associated with transcription-coupled repair. Finally, a localized strand asymmetry, an excess of C→T over G→A substitution in the nontemplate strand confined to the first 1–2 kbp downstream of the 5′ end of genes. We hypothesize that higher exposure of the nontemplate strand near the 5′ end of genes leads to a higher cytosine deamination rate. Up to now, only the somatic hypermutation (SHM) pathway has been known to mediate localized and strand-specific mutagenic processes associated with transcription in mammalia. The mutational patterns in SHM are induced by cytosine deaminase, which just targets single-stranded DNA. This DNA conformation is induced by R-loops, which preferentially occur at the 5′ ends of genes. We predict that R-loops are extensively formed in the beginning of transcribed regions in germ line cells.},
author = {Polak, Paz and Arndt, Peter F.},
doi = {10.1101/gr.076570.108},
file = {:home/dominik/Evolutionary-Biology/Papers/Polak, Arndt - 2008 - Genome Research.pdf:pdf},
issn = {1088-9051, 1549-5469},
journal = {Genome Research},
keywords = {Folder - Models {\&} Tools},
language = {en},
mendeley-tags = {Folder - Models {\&} Tools},
month = {aug},
number = {8},
pages = {1216--1223},
title = {{Transcription induces strand-specific mutations at the 5′ end of human genes}},
url = {http://genome.cshlp.org/content/18/8/1216 http://genome.cshlp.org/content/18/8/1216.full.pdf http://genome.cshlp.org/content/18/8/1216.long http://www.ncbi.nlm.nih.gov/pubmed/18463301},
volume = {18},
year = {2008}
}
@article{Goldman1993,
abstract = {Penny et al. have written that "The most fundamental criterion for a scientific method is that the data must, in principle, be able to reject the model. Hardly any [phylogenetic] tree-reconstruction methods meet this simple requirement." The ability to reject models is of such great importance because the results of all phylogenetic analyses depend on their underlying models--to have confidence in the inferences, it is necessary to have confidence in the models. In this paper, a test statistic suggested by Cox is employed to test the adequacy of some statistical models of DNA sequence evolution used in the phylogenetic inference method introduced by Felsenstein. Monte Carlo simulations are used to assess significance levels. The resulting statistical tests provide an objective and very general assessment of all the components of a DNA substitution model; more specific versions of the test are devised to test individual components of a model. In all cases, the new analyses have the additional advantage that values of phylogenetic parameters do not have to be assumed in order to perform the tests.},
author = {Goldman, N},
file = {:home/dominik/Evolutionary-Biology/Papers/Goldman - 1993 - Journal of molecular evolution.pdf:pdf},
issn = {0022-2844},
journal = {Journal of molecular evolution},
keywords = {Animals,Base Sequence,Biological Evolution,DNA,Globins,Humans,Models- Genetic,Primates,Pseudogenes,RNA,Statistics as Topic,phylogeny},
language = {eng},
mendeley-tags = {Animals,Base Sequence,Biological Evolution,DNA,Globins,Humans,Models- Genetic,Primates,Pseudogenes,RNA,Statistics as Topic,phylogeny},
month = {feb},
number = {2},
pages = {182--198},
title = {{Statistical tests of models of DNA substitution}},
url = {http://www.ncbi.nlm.nih.gov/pubmed/7679448},
volume = {36},
year = {1993}
}
@article{Clemente2012,
author = {Clemente, F. and Vogl, C.},
doi = {10.1111/jeb.12003},
issn = {1010061X},
journal = {Journal of Evolutionary Biology},
keywords = {Drosophila melanogaster,four‐fold degenerate sites,mutation bias,selection,short introns},
month = {dec},
number = {12},
pages = {2582--2595},
title = {{Evidence for complex selection on four-fold degenerate sites in Drosophila melanogaster}},
url = {http://doi.wiley.com/10.1111/jeb.12003},
volume = {25},
year = {2012}
}
@article{Storz2016,
abstract = {To what extent is the convergent evolution of protein function attributable to convergent or parallel changes at the amino acid level? The mutations that contribute to adaptive protein evolution may represent a biased subset of all possible beneficial mutations owing to mutation bias and/or variation in the magnitude of deleterious pleiotropy. A key finding is that the fitness effects of amino acid mutations are often conditional on genetic background. This context dependence (epistasis) can reduce the probability of convergence and parallelism because it reduces the number of possible mutations that are unconditionally acceptable in divergent genetic backgrounds. Here, I review factors that influence the probability of replicated evolution at the molecular level.},
author = {Storz, Jay F.},
doi = {10.1038/nrg.2016.11},
file = {:home/dominik/Evolutionary-Biology/Papers/Storz - 2016 - Nature Reviews Genetics.pdf:pdf},
isbn = {1471-0064 (Electronic)$\backslash$r1471-0056 (Linking)},
issn = {14710064},
journal = {Nature Reviews Genetics},
number = {4},
pages = {239--250},
pmid = {26972590},
publisher = {Nature Publishing Group},
title = {{Causes of molecular convergence and parallelism in protein evolution}},
url = {http://dx.doi.org/10.1038/nrg.2016.11},
volume = {17},
year = {2016}
}
@article{Kendall1948,
abstract = {The use of transformations to stabilize the variance of binomial or Poisson data is familiar(Anscombe 1, Bartlett 2, 3, Curtiss 4, Eisenhart 5). The comparison of transformed binomial or Poisson data with percentage points of the normal distribution to make approximate significance tests or to set approximate confidence intervals is less familiar. Mosteller and Tukey 6 have recently made a graphical application of a transformation related to the square-root transformation for such purposes, where the use of "binomial probability paper" avoids all computation. We report here on an empirical study of a number of approximations, some intended for significance and confidence work and others for variance stabilization. For significance testing and the setting of confidence limits, we should like to use the normal deviate K exceeded with the same probability as the number of successes x from n in a binomial distribution with expectation np, which is defined by frac12pi int{\^{}}K-infty e{\^{}}-frac12t{\^{}}2 dt = operatornameProb x leq k mid operatornamebinomial, n, p. The most useful approximations to K that we can propose here are N (very simple), N{\^{}}+ (accurate near the usual percentage points), and N{\^{}}astast (quite accurate generally), where N = 2 (sqrt(k + 1)q - sqrt(n - k)p). (This is the approximation used with binomial probability paper.) N{\^{}}+ = N + fracN + 2p - 112sqrtE,quad E = textlesser of np textand nq, N{\^{}}ast = N + frac(N - 2)(N + 2)12 big(frac1sqrtnp + 1 - frac1sqrtnq + 1big), N{\^{}}astast = N{\^{}}ast + fracN{\^{}}ast + 2p - 112 sqrtEcdotquad E = textlesser of np textand nq. For variance stabilization, the averaged angular transformation sin{\^{}}-1sqrtfracxn + 1 + sin{\^{}}-1 sqrtfracx + 1n+1 has variance within pm 6{\%} of frac1n + frac12 text(angles in radians), frac821n + frac12 text(angles in degrees), for almost all cases where np geq 1. In the Poisson case, this simplifies to using sqrtx + sqrtx + 1 as having variance 1.},
author = {Kendall, D. G.},
doi = {10.1214/aoms/1177730285},
file = {:home/dominik/Evolutionary-Biology/Papers/Kendall - 1948 - The Annals of Mathematical Statistics.pdf:pdf},
isbn = {00034851},
issn = {00034851},
journal = {The Annals of Mathematical Statistics},
number = {1},
pages = {1--15},
title = {{On the Generalized "Birth-and-Death" Process.}},
url = {http://www.jstor.org/stable/2238700},
volume = {19},
year = {1948}
}
@article{Kuhlwilm2016,
abstract = {The great apes are the closest living relatives of humans. Chimpanzees and bonobos group together with humans, while gorillas and orangutans are more divergent from humans. Here, we review insights into their evolution pertaining to the topology of species and subspecies and the reconstruction of their demography based on genome-wide variation. These advances have only become possible recently through next-generation sequencing technologies. Given the close relationship to humans, they provide an important evolutionary context for human genetics.},
author = {Kuhlwilm, Martin and de Manuel, Marc and Nater, Alexander and Greminger, Maja P and Kr{\"{u}}tzen, Michael and Marques-Bonet, Tomas},
doi = {10.1016/j.gde.2016.09.005},
file = {:home/dominik/Evolutionary-Biology/Papers/Kuhlwilm et al. - 2016 - Current Opinion in Genetics {\&} Development.pdf:pdf;:home/dominik/Evolutionary-Biology/Papers/Kuhlwilm et al. - 2016 - Current Opinion in Genetics {\&} Development(2).pdf:pdf},
issn = {0959437X},
journal = {Current Opinion in Genetics {\&} Development},
pages = {124--129},
title = {{Evolution and demography of the great apes}},
volume = {41},
year = {2016}
}
@article{Lartillot2004,
abstract = {Most current models of sequence evolution assume that all sites of a protein evolve under the same substitution process, characterized by a 20 x 20 substitution matrix. Here, we propose to relax this assumption by developing a Bayesian mixture model that allows the amino-acid replacement pattern at different sites of a protein alignment to be described by distinct substitution processes. Our model, named CAT, assumes the existence of distinct processes (or classes) differing by their equilibrium frequencies over the 20 residues. Through the use of a Dirichlet process prior, the total number of classes and their respective amino-acid profiles, as well as the affiliations of each site to a given class, are all free variables of the model. In this way, the CAT model is able to adapt to the complexity actually present in the data, and it yields an estimate of the substitutional heterogeneity through the posterior mean number of classes. We show that a significant level of heterogeneity is present in the substitution patterns of proteins, and that the standard one-matrix model fails to account for this heterogeneity. By evaluating the Bayes factor, we demonstrate that the standard model is outperformed by CAT on all of the data sets which we analyzed. Altogether, these results suggest that the complexity of the pattern of substitution of real sequences is better captured by the CAT model, offering the possibility of studying its impact on phylogenetic reconstruction and its connections with structure-function determinants.},
author = {Lartillot, Nicolas and Philippe, Herv{\'{e}}},
doi = {10.1093/molbev/msh112},
file = {:home/dominik/Evolutionary-Biology/Papers/Lartillot, Philippe - 2004 - Molecular Biology and Evolution.pdf:pdf},
isbn = {0737-4038},
issn = {07374038},
journal = {Molecular Biology and Evolution},
keywords = {Amino-acid replacement,Bayes,Bayes factor,Dirichlet process mixtures,Phylogeny,Posterior predictive resampling},
number = {6},
pages = {1095--1109},
pmid = {15014145},
title = {{A Bayesian mixture model for across-site heterogeneities in the amino-acid replacement process}},
volume = {21},
year = {2004}
}
@article{Kubatko2009,
abstract = {Summary: STEM is a software package written in the C language to obtain maximum likelihood (ML) estimates for phylogenetic species trees given a sample of gene trees under the coalescent model. It includes options to compute the ML species tree, search the space of all species trees for the k trees of highest likelihood and compute ML branch lengths for a user-input species tree. Availability: The STEM package, including source code, is freely available at http://www.stat.osu.edu/{\~{}}lkubatko/software/STEM/. Contact: lkubatko@stat.osu.edu Supplementary information: Supplementary data are available at Bioinformatics online.},
author = {Kubatko, Laura S. and Carstens, Bryan C. and Knowles, L. Lacey},
doi = {10.1093/bioinformatics/btp079},
file = {:home/dominik/Evolutionary-Biology/Papers/Kubatko, Carstens, Knowles - 2009 - Bioinformatics.pdf:pdf},
issn = {1367-4803, 1460-2059},
journal = {Bioinformatics},
keywords = {Folder - Phylogenetic Methods},
language = {en},
mendeley-tags = {Folder - Phylogenetic Methods},
month = {apr},
number = {7},
pages = {971--973},
shorttitle = {STEM},
title = {{STEM: species tree estimation using maximum likelihood for gene trees under coalescence}},
url = {http://bioinformatics.oxfordjournals.org/content/25/7/971 http://bioinformatics.oxfordjournals.org/content/25/7/971.full.pdf http://www.ncbi.nlm.nih.gov/pubmed/19211573},
volume = {25},
year = {2009}
}
@article{Fitch1971,
author = {Fitch, W. M.},
doi = {10.1093/sysbio/20.4.406},
file = {:home/dominik/Evolutionary-Biology/Papers/Fitch - 1971 - Systematic Biology.pdf:pdf},
issn = {1063-5157},
journal = {Systematic Biology},
month = {dec},
number = {4},
pages = {406--416},
publisher = {Oxford University Press},
title = {{Toward Defining the Course of Evolution: Minimum Change for a Specific Tree Topology}},
url = {https://academic.oup.com/sysbio/article-lookup/doi/10.1093/sysbio/20.4.406},
volume = {20},
year = {1971}
}
@article{Li2011,
abstract = {The history of human population size is important for understanding human evolution. Various studies have found evidence for a founder event (bottleneck) in East Asian and European populations, associated with the human dispersal out-of-Africa event around 60 thousand years (kyr) ago. However, these studies have had to assume simplified demographic models with few parameters, and they do not provide a precise date for the start and stop times of the bottleneck. Here, with fewer assumptions on population size changes, we present a more detailed history of human population sizes between approximately ten thousand and a million years ago, using the pairwise sequentially Markovian coalescent model applied to the complete diploid genome sequences of a Chinese male (YH), a Korean male (SJK), three European individuals (J. C. Venter, NA12891 and NA12878 (ref. 9)) and two Yoruba males (NA18507 (ref. 10) and NA19239). We infer that European and Chinese populations had very similar population-size histories before 10–20 kyr ago. Both populations experienced a severe bottleneck 10–60 kyr ago, whereas African populations experienced a milder bottleneck from which they recovered earlier. All three populations have an elevated effective population size between 60 and 250 kyr ago, possibly due to population substructure. We also infer that the differentiation of genetically modern humans may have started as early as 100–120 kyr ago, but considerable genetic exchanges may still have occurred until 20–40 kyr ago.},
author = {Li, Heng and Durbin, Richard},
doi = {10.1038/nature10231},
file = {:home/dominik/Evolutionary-Biology/Papers/Li, Durbin - 2011 - Nature.pdf:pdf},
issn = {0028-0836},
journal = {Nature},
keywords = {Genetics and genomics,evolution},
language = {en},
mendeley-tags = {Genetics and genomics,evolution},
month = {jul},
number = {7357},
pages = {493--496},
title = {{Inference of human population history from individual whole-genome sequences}},
url = {http://www.nature.com/nature/journal/v475/n7357/full/nature10231.html http://www.nature.com/nature/journal/v475/n7357/pdf/nature10231.pdf},
volume = {475},
year = {2011}
}
@article{Bouchard-Cote2012a,
abstract = {Bayesian inference provides an appealing general framework for phylogenetic analysis, able to incorporate a wide variety of modeling assumptions and to provide a coherent treatment of uncertainty. Existing computational approaches to bayesian inference based on Markov chain Monte Carlo (MCMC) have not, however, kept pace with the scale of the data analysis problems in phylogenetics, and this has hindered the adoption of bayesian methods. In this paper, we present an alternative to MCMC based on Sequential Monte Carlo (SMC). We develop an extension of classical SMC based on partially ordered sets and show how to apply this framework--which we refer to as PosetSMC--to phylogenetic analysis. We provide a theoretical treatment of PosetSMC and also present experimental evaluation of PosetSMC on both synthetic and real data. The empirical results demonstrate that PosetSMC is a very promising alternative to MCMC, providing up to two orders of magnitude faster convergence. We discuss other factors favorable to the adoption of PosetSMC in phylogenetics, including its ability to estimate marginal likelihoods, its ready implementability on parallel and distributed computing platforms, and the possibility of combining with MCMC in hybrid MCMC-SMC schemes. Software for PosetSMC is available at http://www.stat.ubc.ca/ bouchard/PosetSMC.},
author = {Bouchard-C{\^{o}}t{\'{e}}, Alexandre and Sankararaman, Sriram and Jordan, Michael I.},
doi = {10.1093/sysbio/syr131},
file = {:home/dominik/Evolutionary-Biology/Papers/Bouchard-C{\^{o}}t{\'{e}}, Sankararaman, Jordan - 2012 - Systematic Biology.pdf:pdf},
isbn = {1063-5157},
issn = {10635157},
journal = {Systematic Biology},
keywords = {Bayesian inference,sequential Monte Carlo},
number = {4},
pages = {579--593},
pmid = {22223445},
title = {{Phylogenetic inference via sequential monte carlo}},
volume = {61},
year = {2012}
}
@article{Illingworth2012,
abstract = {When selection is acting on a large genetically diverse population, beneficial alleles increase in frequency. This fact can be used to map quantitative trait loci by sequencing the pooled DNA from the population at consecutive time points and observing allele frequency changes. Here, we present a population genetic method to analyze time series data of allele frequencies from such an experiment. Beginning with a range of proposed evolutionary scenarios, the method measures the consistency of each with the observed frequency changes. Evolutionary theory is utilized to formulate equations of motion for the allele frequencies, following which likelihoods for having observed the sequencing data under each scenario are derived. Comparison of these likelihoods gives an insight into the prevailing dynamics of the system under study. We illustrate the method by quantifying selective effects from an experiment, in which two phenotypically different yeast strains were first crossed and then propagated under heat stress (Parts L, Cubillos FA, Warringer J, et al. [14 co-authors]. 2011. Revealing the genetic structure of a trait by sequencing a population under selection. Genome Res). From these data, we discover that about 6{\%} of polymorphic sites evolve nonneutrally under heat stress conditions, either because of their linkage to beneficial (driver) alleles or because they are drivers themselves. We further identify 44 genomic regions containing one or more candidate driver alleles, quantify their apparent selective advantage, obtain estimates of recombination rates within the regions, and show that the dynamics of the drivers display a strong signature of selection going beyond additive models. Our approach is applicable to study adaptation in a range of systems under different evolutionary pressures.},
author = {Illingworth, Christopher J. R. and Parts, Leopold and Schiffels, Stephan and Liti, Gianni and Mustonen, Ville},
doi = {10.1093/molbev/msr289},
file = {:home/dominik/Evolutionary-Biology/Papers/Illingworth et al. - 2012 - Molecular Biology and Evolution.pdf:pdf},
issn = {0737-4038, 1537-1719},
journal = {Molecular Biology and Evolution},
keywords = {adaptive molecular evolution,artificial selection,fitness effects of mutations},
language = {en},
mendeley-tags = {adaptive molecular evolution,artificial selection,fitness effects of mutations},
month = {apr},
number = {4},
pages = {1187--1197},
title = {{Quantifying Selection Acting on a Complex Trait Using Allele Frequency Time Series Data}},
url = {http://mbe.oxfordjournals.org/content/29/4/1187 http://mbe.oxfordjournals.org/content/29/4/1187.full.pdf http://www.ncbi.nlm.nih.gov/pubmed/22114362},
volume = {29},
year = {2012}
}
@article{Angelis2015,
abstract = {Although the effects of the coalescent process on sequence divergence and genealogies are well understood, the virtual majority of studies that use molecular sequences to estimate times of divergence among species have failed to account for the coalescent process. Here we study the impact of ancestral population size and incomplete lineage sorting on Bayesian estimates of species divergence times under the molecular clock when the inference model ignores the coalescent process. Using a combination of mathematical analysis, computer simulations and analysis of real data, we find that the errors on estimates of times and the molecular rate can be substantial when ancestral populations are large and when there is substantial incomplete lineage sorting. For example, in a simple three-species case, we find that if the most precise fossil calibration is placed on the root of the phylogeny, the age of the internal node is overestimated, while if the most precise calibration is placed on the internal node, then the age of the root is underestimated. In both cases, the molecular rate is overestimated. Using simulations on a phylogeny of nine species, we show that substantial errors in time and rate estimates can be obtained even when dating ancient divergence events. We analyse the hominoid phylogeny and show that estimates of the neutral mutation rate obtained while ignoring the coalescent are too high. Using a coalescent-based technique to obtain geological times of divergence, we obtain estimates of the mutation rate that are within experimental estimates and we also obtain substantially older divergence times within the phylogeny.},
author = {Angelis, Konstantinos and {Dos Reis}, Mario},
doi = {10.1093/czoolo/61.5.874},
file = {:home/dominik/Evolutionary-Biology/Papers/Angelis, Dos Reis - 2015 - Current Zoology.pdf:pdf},
issn = {16745507},
journal = {Current Zoology},
keywords = {Ancestral polymorphism,Divergence time estimation,Gene tree,Incomplete lineage sorting,Species tree},
number = {5},
pages = {874--885},
title = {{The impact of ancestral population size and incomplete lineage sorting on Bayesian estimation of species divergence times}},
volume = {61},
year = {2015}
}
@article{Rannala2003,
abstract = {The effective population sizes of ancestral as well as modern species are important parameters in models of population genetics and human evolution. The commonly used method for estimating ancestral population sizes, based on counting mismatches between the species tree and the inferred gene trees, is highly biased as it ignores uncertainties in gene tree reconstruction. In this article, we develop a Bayes method for simultaneous estimation of the species divergence times and current and ancestral population sizes. The method uses DNA sequence data from multiple loci and extracts information about conflicts among gene tree topologies and coalescent times to estimate ancestral population sizes. The topology of the species tree is assumed known. A Markov chain Monte Carlo algorithm is implemented to integrate over uncertain gene trees and branch lengths (or coalescence times) at each locus as well as species divergence times. The method can handle any species tree and allows different numbers of sequences at different loci. We apply the method to published noncoding DNA sequences from the human and the great apes. There are strong correlations between posterior estimates of speciation times and ancestral population sizes. With the use of an informative prior for the human-chimpanzee divergence date, the population size of the common ancestor of the two species is estimated to be ∼20,000, with a 95{\%} credibility interval (8000, 40,000). Our estimates, however, are affected by model assumptions as well as data quality. We suggest that reliable estimates have yet to await more data and more realistic models.},
author = {Rannala, Bruce and Yang, Ziheng},
file = {:home/dominik/Evolutionary-Biology/Papers/Rannala, Yang - 2003 - Genetics.pdf:pdf},
issn = {0016-6731, 1943-2631},
journal = {Genetics},
keywords = {Folder - Misc},
language = {en},
mendeley-tags = {Folder - Misc},
month = {aug},
number = {4},
pages = {1645--1656},
title = {{Bayes Estimation of Species Divergence Times and Ancestral Population Sizes Using DNA Sequences From Multiple Loci}},
url = {http://www.genetics.org/content/164/4/1645 http://www.genetics.org/content/164/4/1645.full.pdf http://www.genetics.org/content/164/4/1645.long http://www.ncbi.nlm.nih.gov/pubmed/12930768},
volume = {164},
year = {2003}
}
@article{Kofler2011,
abstract = {Recent statistical analyses suggest that sequencing of pooled samples provides a cost effective approach to determine genome-wide population genetic parameters. Here we introduce PoPoolation, a toolbox specifically designed for the population genetic analysis of sequence data from pooled individuals. PoPoolation calculates estimates of $\theta$Watterson, $\theta$$\pi$, and Tajima's D that account for the bias introduced by pooling and sequencing errors, as well as divergence between species. Results of genome-wide analyses can be graphically displayed in a sliding window plot. PoPoolation is written in Perl and R and it builds on commonly used data formats. Its source code can be downloaded from http://code.google.com/p/popoolation/. Furthermore, we evaluate the influence of mapping algorithms, sequencing errors, and read coverage on the accuracy of population genetic parameter estimates from pooled data.},
annote = {Christian gave us this paper after the first Journal Club on Population Genomics of Inversion Polymorphisms in Drosophila melanogaster.},
author = {Kofler, Robert and Orozco-terWengel, Pablo and {De Maio}, Nicola and Pandey, Ram Vinay and Nolte, Viola and Futschik, Andreas and Kosiol, Carolin and Schl{\"{o}}tterer, Christian},
doi = {10.1371/journal.pone.0015925},
file = {:home/dominik/Evolutionary-Biology/Papers/Kofler et al. - 2011 - PLoS ONE.pdf:pdf},
journal = {PLoS ONE},
month = {jan},
number = {1},
pages = {e15925},
shorttitle = {PoPoolation},
title = {{PoPoolation: A Toolbox for Population Genetic Analysis of Next Generation Sequencing Data from Pooled Individuals}},
url = {http://dx.doi.org/10.1371/journal.pone.0015925 http://www.plosone.org/article/fetchObject.action?uri=info{\%}3Adoi{\%}2F10.1371{\%}2Fjournal.pone.0015925{\&}representation=PDF http://www.plosone.org/article/info{\%}3Adoi{\%}2F10.1371{\%}2Fjournal.pone.0015925},
volume = {6},
year = {2011}
}
@article{Song2012,
abstract = {The transition density function of the Wright–Fisher diffusion describes the evolution of population-wide allele frequencies over time. This function has important practical applications in population genetics, but finding an explicit formula under a general diploid selection model has remained a difficult open problem. In this article, we develop a new computational method to tackle this classic problem. Specifically, our method explicitly finds the eigenvalues and eigenfunctions of the diffusion generator associated with the Wright–Fisher diffusion with recurrent mutation and arbitrary diploid selection, thus allowing one to obtain an accurate spectral representation of the transition density function. Simplicity is one of the appealing features of our approach. Although our derivation involves somewhat advanced mathematical concepts, the resulting algorithm is quite simple and efficient, only involving standard linear algebra. Furthermore, unlike previous approaches based on perturbation, which is applicable only when the population-scaled selection coefficient is small, our method is nonperturbative and is valid for a broad range of parameter values. As a by-product of our work, we obtain the rate of convergence to the stationary distribution under mutation–selection balance.},
author = {Song, Yun S. and Steinr{\"{u}}cken, Matthias},
doi = {10.1534/genetics.111.136929},
file = {:home/dominik/Evolutionary-Biology/Papers/Song, Steinr{\"{u}}cken - 2012 - Genetics.pdf:pdf},
issn = {0016-6731, 1943-2631},
journal = {Genetics},
language = {en},
month = {mar},
number = {3},
pages = {1117--1129},
title = {{A Simple Method for Finding Explicit Analytic Transition Densities of Diffusion Processes with General Diploid Selection}},
url = {http://www.genetics.org/content/190/3/1117 http://www.genetics.org/content/190/3/1117.full.pdf http://www.ncbi.nlm.nih.gov/pubmed/22209899},
volume = {190},
year = {2012}
}
@article{Galtier1995,
abstract = {A new method for computing evolutionary distances between DNA sequences is proposed. Contrasting with classical methods, the underlying model does not assume that sequence base compositions (A, C, G, and T contents) are at equilibrium, thus allowing unequal base compositions among compared sequences. This makes the method more efficient than the usual ones in recovering phylogenetic trees from sequence data when base composition is heterogeneous within the data set, as we show by using both simulated and empirical data. When applied to small-subunit ribosomal RNA sequences from several prokaryotic or eukaryotic organisms, this method provides evidence for an early divergence of the microsporidian Vairimorpha necatrix in the eukaryotic lineage.},
author = {Galtier, N and Gouy, M},
file = {:home/dominik/Evolutionary-Biology/Papers/Galtier, Gouy - 1995 - Proceedings of the National Academy of Sciences of the United States of America.pdf:pdf},
issn = {0027-8424},
journal = {Proceedings of the National Academy of Sciences of the United States of America},
keywords = {Folder - Models {\&} Tools},
mendeley-tags = {Folder - Models {\&} Tools},
month = {nov},
number = {24},
pages = {11317--11321},
title = {{Inferring phylogenies from DNA sequences of unequal base compositions.}},
url = {http://www.ncbi.nlm.nih.gov/pmc/articles/PMC40623/ http://www.ncbi.nlm.nih.gov/pmc/articles/PMC40623/pdf/pnas01502-0508.pdf},
volume = {92},
year = {1995}
}
@article{Crotty2017,
abstract = {Molecular sequence data that have evolved under the influence of heterotachous evolutionary processes are known to mislead phylogenetic inference. We introduce the General Heterogeneous evolution On a Single Topology (GHOST) model of sequence evolution, implemented under a maximum-likelihood framework in the phylogenetic program IQ-TREE. Extensive simulations show that the GHOST model can accurately recover the tree topology, branch lengths, substitution rate and base frequency parameters from heterotachously-evolved sequences. We apply our model to an electric fish dataset and identify a subtle component of the historical signal, linked to the previously established convergent evolution of the electric organ in two geographically distinct lineages of electric fish. We compare the GHOST model to the partition model and show that, owing to the minimization of model constraints, the GHOST model is able to offer unique biological insights when applied to empirical data.},
author = {Crotty, Stephen M. and Minh, Bui Quang and Bean, Nigel G. and Holland, Barbara R. and Tuke, Jonathan and Jermiin, Lars S. and von Haeseler, Arndt},
doi = {10.1101/174789},
file = {:home/dominik/Evolutionary-Biology/Papers/Crotty et al. - 2017 - bioRxiv.pdf:pdf},
journal = {bioRxiv},
pages = {174789},
title = {{GHOST: Recovering Historical Signal from Heterotachously-evolved Sequence Alignments}},
url = {https://www.biorxiv.org/content/early/2017/08/10/174789},
year = {2017}
}
@article{Vilhjalmsson2013,
abstract = {The authors argue that population structure per se is not a problem in genome-wide association studies — the true sources are the environment and the genetic background, and the latter is greatly underappreciated. They conclude that mixed models effectively address this issue.},
author = {Vilhj{\'{a}}lmsson, Bjarni J. and Nordborg, Magnus},
doi = {10.1038/nrg3382},
issn = {1471-0056},
journal = {Nature Reviews Genetics},
keywords = {Folder - Genotype-Phenotype-Mapping - Magnus},
language = {en},
mendeley-tags = {Folder - Genotype-Phenotype-Mapping - Magnus},
month = {jan},
number = {1},
pages = {1--2},
title = {{The nature of confounding in genome-wide association studies}},
url = {http://www.nature.com/nrg/journal/v14/n1/full/nrg3382.html http://www.nature.com/nrg/journal/v14/n1/pdf/nrg3382.pdf},
volume = {14},
year = {2013}
}
@article{Lanier2012,
author = {Lanier, Hayley C. and Knowles, L. Lacey},
doi = {10.1093/sysbio/syr128},
file = {:home/dominik/Evolutionary-Biology/Papers/Lanier, Knowles - 2012 - Systematic Biology.pdf:pdf},
issn = {1063-5157, 1076-836X},
journal = {Systematic Biology},
keywords = {Folder - Phylogenetic Methods},
language = {en},
mendeley-tags = {Folder - Phylogenetic Methods},
month = {jul},
number = {4},
pages = {691--701},
title = {{Is Recombination a Problem for Species-Tree Analyses?}},
url = {http://sysbio.oxfordjournals.org/content/61/4/691 http://sysbio.oxfordjournals.org/content/61/4/691.full.pdf http://sysbio.oxfordjournals.org/content/61/4/691.short http://www.ncbi.nlm.nih.gov/pubmed/22215721},
volume = {61},
year = {2012}
}
@article{Ezaz2009,
author = {Ezaz, T. and Sarre, S.D. and O'Meally, D. and {Marshall Graves}, J.A. and Georges, A.},
doi = {10.1159/000300507},
issn = {1424-859X, 1424-8581},
journal = {Cytogenetic and Genome Research},
keywords = {Folder - Sex-Chromosomes},
language = {en},
mendeley-tags = {Folder - Sex-Chromosomes},
number = {2-4},
pages = {249--260},
shorttitle = {Sex Chromosome Evolution in Lizards},
title = {{Sex Chromosome Evolution in Lizards: Independent Origins and Rapid Transitions}},
url = {https://www.karger.com/Article/FullText/300507},
volume = {127},
year = {2009}
}
@article{Kuck2012,
abstract = {The aim of our study was to test the robustness and efficiency of maximum likelihood with respect to different long branch effects on multiple-taxon trees. We simulated data of different alignment lengths under two different 11-taxon trees and a broad range of different branch length conditions. The data were analyzed with the true model parameters as well as with estimated and incorrect assumptions about among-site rate variation. If length differences between connected branches strongly increase, tree inference with the correct likelihood model assumptions can fail. We found that incorporating invariant sites together with $\Gamma$ distributed site rates in the tree reconstruction ($\Gamma$+I) increases the robustness of maximum likelihood in comparison with models using only $\Gamma$. The results show that for some topologies and branch lengths the reconstruction success of maximum likelihood under the correct model is still low for alignments with a length of 100,000 base positions. Altogether, the high confidence that is put in maximum likelihood trees is not always justified under certain tree shapes even if alignment lengths reach 100,000 base positions.},
author = {K{\"{u}}ck, Patrick and Mayer, Christoph and W{\"{a}}gele, Johann Wolfgang and Misof, Bernhard},
doi = {10.1371/journal.pone.0036593},
file = {:home/dominik/Evolutionary-Biology/Papers/K{\"{u}}ck et al. - 2012 - PLoS ONE.PDF:PDF},
isbn = {1932-6203 (Electronic)$\backslash$r1932-6203 (Linking)},
issn = {19326203},
journal = {PLoS ONE},
number = {5},
pages = {31--33},
pmid = {22662120},
title = {{Long branch effects distort maximum likelihood phylogenies in simulations despite selection of the correct model}},
volume = {7},
year = {2012}
}
@article{Szollosi2013a,
abstract = {Gene trees record the combination of gene-level events, such as duplication, transfer and loss (DTL), and species-level events, such as speciation and extinction. Gene tree-species tree reconciliation methods model these processes by drawing gene trees into the species tree using a series of gene and species-level events. The reconstruction of gene trees based on sequence alone almost always involves choosing between statistically equivalent or weakly distinguishable relationships that could be much better resolved based on a putative species tree. To exploit this potential for accurate reconstruction of gene trees, the space of reconciled gene trees must be explored according to a joint model of sequence evolution and gene tree-species tree reconciliation. Here we present amalgamated likelihood estimation (ALE), a probabilistic approach to exhaustively explore all reconciled gene trees that can be amalgamated as a combination of clades observed in a sample of gene trees. We implement the ALE approach in the context of a reconciliation model (Sz{\"{o}}llősi et al. 2013), which allows for the DTL of genes. We use ALE to efficiently approximate the sum of the joint likelihood over amalgamations and to find the reconciled gene tree that maximizes the joint likelihood among all such trees. We demonstrate using simulations that gene trees reconstructed using the joint likelihood are substantially more accurate than those reconstructed using sequence alone. Using realistic gene tree topologies, branch lengths, and alignment sizes, we demonstrate that ALE produces more accurate gene trees even if the model of sequence evolution is greatly simplified. Finally, examining 1099 gene families from 36 cyanobacterial genomes we find that joint likelihood-based inference results in a striking reduction in apparent phylogenetic discord, with respectively. 24{\%}, 59{\%}, and 46{\%} reductions in the mean numbers of duplications, transfers, and losses per gene family. The open source implementation of ALE is available from https://github.com/ssolo/ALE.git.},
archivePrefix = {arXiv},
arxivId = {1306.2167},
author = {Sz{\"{o}}llősi, Gergely J. and Rosikiewicz, Wojciech and Boussau, Bastien and Tannier, Eric and Daubin, Vincent},
doi = {10.1093/sysbio/syt054},
eprint = {1306.2167},
file = {:home/dominik/Evolutionary-Biology/Papers/Sz{\"{o}}llősi et al. - 2013 - Systematic Biology(2).pdf:pdf},
issn = {10635157},
journal = {Systematic Biology},
number = {6},
pages = {901--912},
pmid = {23925510},
title = {{Efficient exploration of the space of reconciled gene trees}},
volume = {62},
year = {2013}
}
@article{Doolittle1999,
author = {Doolittle, W. F.},
doi = {10.1126/science.284.5423.2124},
file = {:home/dominik/Evolutionary-Biology/Papers/Doolittle - 1999 - Science.pdf:pdf},
journal = {Science},
number = {5423},
pages = {2124--2128},
title = {{Phylogenetic Classification and the Universal Tree W. Ford Doolittle,}},
volume = {284},
year = {1999}
}
@article{Ronen2013,
abstract = {Genetic adaptation to external stimuli occurs through the combined action of mutation and selection. A central problem in genetics is to identify loci responsive to specific selective constraints. Many tests have been proposed to identify the genomic signatures of natural selection by quantifying the skew in the site frequency spectrum (SFS) under selection relative to neutrality. We build upon recent work that connects many of these tests under a common framework, by describing how selective sweeps affect the scaled SFS. We show that the specific skew depends on many attributes of the sweep, including the selection coefficient and the time under selection. Using supervised learning on extensive simulated data, we characterize the features of the scaled SFS that best separate different types of selective sweeps from neutrality. We develop a test, SFselect, that consistently outperforms many existing tests over a wide range of selective sweeps. We apply SFselect to polymorphism data from a laboratory evolution experiment of Drosophila melanogaster adapted to hypoxia and identify loci that strengthen the role of the Notch pathway in hypoxia tolerance, but were missed by previous approaches. We further apply our test to human data and identify regions that are in agreement with earlier studies, as well as many novel regions.},
annote = {2013-10-18 Notes on printout. Gives an overview of different techniques to detect natural selection using the site frequency spectrum (good!).},
author = {Ronen, Roy and Udpa, Nitin and Halperin, Eran and Bafna, Vineet},
doi = {10.1534/genetics.113.152587},
file = {:home/dominik/Evolutionary-Biology/Papers/Ronen et al. - 2013 - Genetics.pdf:pdf},
issn = {0016-6731, 1943-2631},
journal = {Genetics},
keywords = {Journal Club,natural selection,site frequency spectrum,supervised learning},
language = {en},
mendeley-tags = {Journal Club,natural selection,site frequency spectrum,supervised learning},
month = {sep},
number = {1},
pages = {181--193},
title = {{Learning Natural Selection from the Site Frequency Spectrum}},
url = {http://www.genetics.org/content/195/1/181 http://www.genetics.org/content/195/1/181.abstract http://www.ncbi.nlm.nih.gov/pubmed/23770700},
volume = {195},
year = {2013}
}
@article{Holder2003,
abstract = {The construction of evolutionary trees is now a standard part of exploratory sequence analysis. Bayesian methods for estimating trees have recently been proposed as a faster method of incorporating the power of complex statistical models into the process. Researchers who rely on comparative analyses need to understand the theoretical and practical motivations that underlie these new techniques, and how they differ from previous methods. The ability of the new approaches to address previously intractable questions is making phylogenetic analysis an essential tool in an increasing number of areas of genetic research.},
author = {Holder, Mark and Lewis, Paul O.},
doi = {10.1038/nrg1044},
file = {:home/dominik/Evolutionary-Biology/Papers/Holder, Lewis - 2003 - Nature Reviews Genetics.pdf:pdf},
issn = {1471-0056},
journal = {Nature Reviews Genetics},
keywords = {Folder - Misc},
language = {en},
mendeley-tags = {Folder - Misc},
month = {apr},
number = {4},
pages = {275--284},
shorttitle = {Phylogeny estimation},
title = {{Phylogeny estimation: traditional and Bayesian approaches}},
url = {http://www.nature.com/nrg/journal/v4/n4/full/nrg1044.html http://www.nature.com/nrg/journal/v4/n4/pdf/nrg1044.pdf},
volume = {4},
year = {2003}
}
@book{Hein2004,
abstract = {Authored by leading experts, this seminal text presents a straightforward and elementary account of coalescent theory, which is a central concept in the study of genetic sequence variation observed in a population. Rich in examples and illustrations it is ideal for a graduate course in statistics, population, molecular and medical genetics, bioscience and medicine, and for students studying the evolution of human population and disease. It is also an invaluable reference for bioscientists and statisticians in the pharmaceutical industry and academia - ;Coalescent theory is a central concept in the study of genetic sequence variation that probabilistically describes the genealogy relating the sampled sequences. In this text, besides fulfilling the glaring need for such a book, the authors present this theory in a straightforward and elementary manner and describe the statistical and computational methods used in modelling and analyzing genetic sequence variation. Rich in examples and illustrations the book covers basic concepts, complications arising from geographical structure and recombination before considering aspects of statistical inference based on these models. The book ends with chapters on Gene Mapping, which combines sequence variation data with phenotypic data (such as disease) to define areas of the genome where genes are responsible for the trait, and Human Evolution, a research area that is experiencing a renaissance due to the enormous amounts of data produced in molecular studies. Authored by leading experts, this seminal text presents a straightforward and elementary account of coalescent theory, which is a central concept in the study of genetic sequence variation observed in a population. It is highly suitable for a graduate course in statistics, population, molecular and medical genetics, bioscience and medicine and students studying the evolution of human population and disease, and will be an invaluable reference for bioscientists and statisticians in the pharmaceutical industry and academia - ;an excellent and timely book that should appeal to a variety of people in genetics and applied mathematics. - Professor Montgomery Slatkin (Berkeley);the authors are outstanding experts in the field, and the book is topical and timely. - Professor David Balding (Imperial College);Hein, Schierup and Wiuf have written the first general book on the coalescent. It is an engaging combination of clear mathematical derivation and real data examples. - Professor Joe Felsenstein (University of Washington)},
address = {New York},
author = {Hein, Jotun and Schierup, Mikkel and Wiuf, Carsten},
isbn = {978-0-19-154615-0},
keywords = {Folder - Misc},
language = {en},
mendeley-tags = {Folder - Misc},
month = {dec},
pages = {298},
publisher = {Oxford University Press, USA},
shorttitle = {Gene Genealogies, Variation and Evolution},
title = {{Gene Genealogies, Variation and Evolution: A primer in coalescent theory}},
url = {https://books.google.at/books?id=QBC{\_}SFOamksC},
year = {2004}
}
@article{Vogl2014b,
abstract = {The evolution of the allelic proportion {\$}x{\$} of a biallelic locus subject to the forces of mutation and drift is investigated in a diffusion model, assuming small scaled mutation rates. The overall scaled mutation rate is parametrized with {\$}\backslashtheta=(\backslashmu{\_}1+\backslashmu{\_}0)N{\$} and the ratio of mutation rates with {\$}\backslashalpha=\backslashmu{\_}1/(\backslashmu{\_}1+\backslashmu{\_}0)=1-\backslashbeta{\$}. The equilibrium density of this process is beta with parameters {\$}\backslashalpha\backslashtheta{\$} and {\$}\backslashbeta\backslashtheta{\$}. Away from equilibrium, the transition density can be expanded into a series of modified Jacobi polynomials. If the scaled mutation rates are small, i.e., {\$}\backslashtheta \backslashll 1{\$}, it may be assumed that polymorphism derives from mutations at the boundaries. A model, where the interior dynamics conform to the pure drift diffusion model and the mutations are entering from the boundaries is derived. In equilibrium, the density of the proportion of polymorphic alleles, $\backslash$ie$\backslash$ {\$}x{\$} within the polymorphic region {\$}[1/N,1-1/N]{\$}, is {\$}\backslashalpha\backslashbeta\backslashtheta(\backslashtfrac1x+\backslashtfrac1{\{}1-x{\}})=\backslashtfrac{\{}\backslashalpha\backslashbeta\backslashtheta{\}}{\{}x(1-x){\}}{\$}, while the mutation bias {\$}\backslashalpha{\$} influences the proportion of monomorphic alleles at 0 and 1. Analogous to the expansion with modified Jacobi polynomials, a series expansion of the transition density is derived, which is connected to Kimura's well known solution of the pure drift model using Gegenbauer polynomials. Two temporal and two spatial regions are separated. The eigenvectors representing the spatial component within the polymorphic region depend neither on the on the scaled mutation rate {\$}\backslashtheta{\$} nor on the mutation bias {\$}\backslashalpha{\$}. Therefore parameter changes, e.g., growing or shrinking populations or changes in the mutation bias, can be modeled relatively easily, without the change of the eigenfunctions necessary for the series expansion with Jacobi polynomials.},
author = {Vogl, Claus},
file = {:home/dominik/Evolutionary-Biology/Papers/Vogl - 2014 - arXiv1409.2299 q-bio.pdf:pdf},
journal = {arXiv:1409.2299 [q-bio]},
keywords = {Folder - Misc,Quantitative Biology - Populations and Evolution},
mendeley-tags = {Folder - Misc,Quantitative Biology - Populations and Evolution},
month = {sep},
title = {{Biallelic Mutation-Drift Diffusion in the Limit of Small Scaled Mutation Rates}},
url = {http://arxiv.org/abs/1409.2299 http://www.arxiv.org/pdf/1409.2299.pdf},
year = {2014}
}
@article{Sato2013,
abstract = {Recent examples have highlighted how stem cells have the capability to initiate morphogenesis in vitro; that is, to generate complex structures in culture that closely parallel their in vivo counterparts. Lgr5, the receptor for the Wnt-agonistic R-spondins, marks stem cells in multiple adult organs of mice and humans. In R-spondin–based three-dimensional cultures, these Lgr5 stem cells can grow into ever-expanding epithelial organoids that retain their original organ identity. Single Lgr5 stem cells derived from the intestine can be cultured to build epithelial structures that retain hallmarks of the in vivo epithelium. Here, we review the mechanisms that support this notable example of self-organization and discuss applications of this technology for stem cell research, disease modeling (e.g., for colorectal cancer and cystic fibrosis), and regenerative medicine.},
author = {Sato, Toshiro and Clevers, Hans},
doi = {10.1126/science.1234852},
file = {:home/dominik/Evolutionary-Biology/Papers/Sato, Clevers - 2013 - Science.pdf:pdf},
issn = {0036-8075, 1095-9203},
journal = {Science},
language = {en},
month = {jun},
number = {6137},
pages = {1190--1194},
shorttitle = {Growing Self-Organizing Mini-Guts from a Single In},
title = {{Growing Self-Organizing Mini-Guts from a Single Intestinal Stem Cell: Mechanism and Applications}},
url = {http://www.sciencemag.org/content/340/6137/1190 http://www.ncbi.nlm.nih.gov/pubmed/23744940 http://www.sciencemag.org/content/340/6137/1190.full.pdf http://www.sciencemag.org/content/340/6137/1190.long},
volume = {340},
year = {2013}
}
@article{Yang2010,
abstract = {SNPs discovered by genome-wide association studies (GWASs) account for only a small fraction of the genetic variation of complex traits in human populations. Where is the remaining heritability? We estimated the proportion of variance for human height explained by 294,831 SNPs genotyped on 3,925 unrelated individuals using a linear model analysis, and validated the estimation method with simulations based on the observed genotype data. We show that 45{\%} of variance can be explained by considering all SNPs simultaneously. Thus, most of the heritability is not missing but has not previously been detected because the individual effects are too small to pass stringent significance tests. We provide evidence that the remaining heritability is due to incomplete linkage disequilibrium between causal variants and genotyped SNPs, exacerbated by causal variants having lower minor allele frequency than the SNPs explored to date. View full text},
author = {Yang, Jian and Benyamin, Beben and McEvoy, Brian P. and Gordon, Scott and Henders, Anjali K. and Nyholt, Dale R. and Madden, Pamela A. and Heath, Andrew C. and Martin, Nicholas G. and Montgomery, Grant W. and Goddard, Michael E. and Visscher, Peter M.},
doi = {10.1038/ng.608},
file = {:home/dominik/Evolutionary-Biology/Papers/Yang et al. - 2010 - Nature Genetics.pdf:pdf},
issn = {1061-4036},
journal = {Nature Genetics},
keywords = {Folder - Genotype-Phenotype-Mapping,Folder - Genotype-Phenotype-Mapping - Magnus},
language = {en},
mendeley-tags = {Folder - Genotype-Phenotype-Mapping,Folder - Genotype-Phenotype-Mapping - Magnus},
month = {jul},
number = {7},
pages = {565--569},
title = {{Common SNPs explain a large proportion of the heritability for human height}},
url = {http://www.nature.com/ng/journal/v42/n7/abs/ng.608.html http://www.nature.com/ng/journal/v42/n7/pdf/ng.608.pdf},
volume = {42},
year = {2010}
}
@article{Chernomor2016,
author = {Chernomor, Olga and von Haeseler, Arndt and Minh, Bui Quang and S.J., Steppan and J., Park and D.L., Rabosky and T., Stadler and C., Steiner and O.A., Ryder and J.E., Jane{\v{c}}ka and C.A., Fisher and W.J., Murphy and T., Burmester and H., Hadrys and J.W., W{\"{a}}gele and B., Misof and M.Q., Martindale and G., Giribet},
doi = {10.1093/sysbio/syw037},
file = {:home/dominik/Evolutionary-Biology/Papers/Chernomor et al. - 2016 - Systematic Biology.pdf:pdf},
issn = {1063-5157},
journal = {Systematic Biology},
month = {nov},
number = {6},
pages = {997--1008},
publisher = {Oxford University Press},
title = {{Terrace Aware Data Structure for Phylogenomic Inference from Supermatrices}},
url = {https://academic.oup.com/sysbio/article-lookup/doi/10.1093/sysbio/syw037},
volume = {65},
year = {2016}
}
@article{Nasrallah2013,
abstract = {The role of epistatic interactions among loci is a central question in evolutionary biology and is increasingly relevant in the genomic age. While the population genetics of compensatory substitution have received considerable attention, most studies have focused on the case when natural selection is very strong against deleterious intermediates. In the biologically-plausible scenario of weak to moderate selection there exist two alternate pathways for compensatory substitution. In one pathway, a deleterious mutation becomes fixed prior to occurrence of the compensatory mutation. In the other, the two loci are simultaneously polymorphic. The rates of compensatory substitution along these two pathways and their relative probabilities are functions of the population size, selection strength, mutation rate, and recombination rate. In this paper these rates and path probabilities are derived analytically and verified using population genetic simulations. The expected time durations of these two paths are similar when selection is moderate, but not when selection is weak. The effect of recombination on the dynamics of the substitution process are explored using simulation. Using the derived rates, a phylogenetic substitution model of the compensatory evolution process is presented that could be used for inference of population genetic parameters from interspecific data.},
annote = {2014-03-07 ME!!},
author = {Nasrallah, Chris A.},
doi = {10.1186/1471-2105-14-S15-S2},
file = {:home/dominik/Evolutionary-Biology/Papers/Nasrallah - 2013 - BMC Bioinformatics.pdf:pdf},
issn = {1471-2105},
journal = {BMC Bioinformatics},
keywords = {Folder - Models {\&} Tools},
language = {en},
mendeley-tags = {Folder - Models {\&} Tools},
month = {oct},
number = {Suppl 15},
pages = {S2},
title = {{The dynamics of alternative pathways to compensatory substitution}},
url = {http://www.biomedcentral.com/1471-2105/14/S15/S2/abstract http://www.biomedcentral.com/1471-2105/14/S15/S2 http://www.biomedcentral.com/content/pdf/1471-2105-14-S15-S2.pdf},
volume = {14},
year = {2013}
}
@article{Hoban2012,
abstract = {Computer simulations are excellent tools for understanding the evolutionary and genetic consequences of complex processes whose interactions cannot be analytically predicted. Simulations have traditionally been used in population genetics by a fairly small community with programming expertise, but the recent availability of dozens of sophisticated, customizable software packages for simulation now makes simulation an accessible option for researchers in many fields. The in silico genetic data produced by simulations, along with greater availability of population-genomics data, are transforming genetic epidemiology, anthropology, evolutionary and population genetics and conservation. In this Review of the state-of-the-art of simulation software, we identify applications of simulations, evaluate simulator capabilities, provide a guide for their use and summarize future directions.},
author = {Hoban, Sean and Bertorelle, Giorgio and Gaggiotti, Oscar E.},
doi = {10.1038/nrg3130},
file = {:home/dominik/Evolutionary-Biology/Papers/Hoban, Bertorelle, Gaggiotti - 2012 - Nature Reviews Genetics.pdf:pdf},
issn = {1471-0056},
journal = {Nature Reviews Genetics},
language = {en},
month = {feb},
number = {2},
pages = {110--122},
shorttitle = {Computer simulations},
title = {{Computer simulations: tools for population and evolutionary genetics}},
url = {http://www.nature.com/nrg/journal/v13/n2/full/nrg3130.html http://www.nature.com/nrg/journal/v13/n2/pdf/nrg3130.pdf},
volume = {13},
year = {2012}
}
@misc{Felsenstein2005,
address = {Department of Genome Sciences, University of Washington, Seattle},
author = {Felsenstein, J},
title = {{PHYLIP (Phylogeny Inference Package) version 3.6. Distributed by the author. Department of Genome Sciences, University of Washington, Seattle.}},
year = {2005}
}
@misc{Jones,
annote = {[Online; accessed 2016-05-29]},
author = {Jones, Eric and Oliphant, Travis and Peterson, Pearu and Others},
title = {{SciPy: Open source scientific tools for Python}},
url = {http://www.scipy.org/},
year = {2001}
}
@article{Daubin2016,
abstract = {Microbes acquire DNA from a variety of sources. The last decades, which have seen the development of genome sequencing, have revealed that horizontal gene transfer has been a major evolutionary force that has constantly reshaped genomes throughout evolution. However, because the history of life must ultimately be deduced from gene phylogenies, the lack of methods to account for horizontal gene transfer has thrown into confusion the very concept of the tree of life. As a result, many questions remain open, but emerging methodological developments promise to use information conveyed by horizontal gene transfer that remains unexploited today.},
author = {Daubin, Vincent and Sz{\"{o}}llősi, Gergely J},
doi = {10.1101/cshperspect.a018036},
file = {:home/dominik/Evolutionary-Biology/Papers/Daubin, Sz{\"{o}}llősi - 2016 - Cold Spring Harbor perspectives in biology.pdf:pdf},
issn = {1943-0264},
journal = {Cold Spring Harbor perspectives in biology},
month = {apr},
number = {4},
pages = {a018036},
pmid = {26801681},
publisher = {Cold Spring Harbor Laboratory Press},
title = {{Horizontal Gene Transfer and the History of Life.}},
url = {http://www.ncbi.nlm.nih.gov/pubmed/26801681},
volume = {8},
year = {2016}
}
@article{Zuckerkandl1965,
author = {Zuckerkandl, Emile and Pauling, Linus},
file = {:home/dominik/Evolutionary-Biology/Papers/Zuckerkandl, Pauling - 1965 - Journal of Theoretical Biology.pdf:pdf},
journal = {Journal of Theoretical Biology},
pages = {357--366},
title = {{Molecules as Documents of Evolutionary History}},
volume = {8},
year = {1965}
}
@article{Bryant2012,
abstract = {The multispecies coalescent provides an elegant theoretical framework for estimating species trees and species demographics from genetic markers. However, practical applications of the multispecies coalescent model are limited by the need to integrate or sample over all gene trees possible for each genetic marker. Here we describe a polynomial-time algorithm that computes the likelihood of a species tree directly from the markers under a finite-sites model of mutation effectively integrating over all possible gene trees. The method applies to independent (unlinked) biallelic markers such as well-spaced single nucleotide polymorphisms, and we have implemented it in SNAPP, a Markov chain Monte Carlo sampler for inferring species trees, divergence dates, and population sizes. We report results from simulation experiments and from an analysis of 1997 amplified fragment length polymorphism loci in 69 individuals sampled from six species of Ourisia (New Zealand native foxglove).},
author = {Bryant, David and Bouckaert, Remco and Felsenstein, Joseph and Rosenberg, Noah A and RoyChoudhury, Arindam},
doi = {10.1093/molbev/mss086},
file = {:home/dominik/Evolutionary-Biology/Papers/Bryant et al. - 2012 - Molecular Biology and Evolution.pdf:pdf},
issn = {1537-1719},
journal = {Molecular Biology and Evolution},
keywords = {Algorithms,Alleles,Amplified Fragment Length Polymorphism Analysis,Computer Simulation,Databases,Digitalis,Digitalis: genetics,Genes,Genetic,Genetic Markers,Likelihood Functions,New Zealand,Phylogeny,Plant,Plant: genetics,Species Specificity},
month = {aug},
number = {8},
pages = {1917--32},
pmid = {22422763},
title = {{Inferring species trees directly from biallelic genetic markers: bypassing gene trees in a full coalescent analysis.}},
url = {http://mbe.oxfordjournals.org/content/29/8/1917},
volume = {29},
year = {2012}
}
@article{Brown2014,
abstract = {Animal transcriptomes are dynamic, with each cell type, tissue and organ system expressing an ensemble of transcript isoforms that give rise to substantial diversity. Here we have identified new genes, transcripts and proteins using poly(A)+ RNA sequencing from Drosophila melanogaster in cultured cell lines, dissected organ systems and under environmental perturbations. We found that a small set of mostly neural-specific genes has the potential to encode thousands of transcripts each through extensive alternative promoter usage and RNA splicing. The magnitudes of splicing changes are larger between tissues than between developmental stages, and most sex-specific splicing is gonad-specific. Gonads express hundreds of previously unknown coding and long non-coding RNAs (lncRNAs), some of which are antisense to protein-coding genes and produce short regulatory RNAs. Furthermore, previously identified pervasive intergenic transcription occurs primarily within newly identified introns. The fly transcriptome is substantially more complex than previously recognized, with this complexity arising from combinatorial usage of promoters, splice sites and polyadenylation sites.},
annote = {2014-06-27},
author = {Brown, James B. and Boley, Nathan and Eisman, Robert and May, Gemma E. and Stoiber, Marcus H. and Duff, Michael O. and Booth, Ben W. and Wen, Jiayu and Park, Soo and Suzuki, Ana Maria and Wan, Kenneth H. and Yu, Charles and Zhang, Dayu and Carlson, Joseph W. and Cherbas, Lucy and Eads, Brian D. and Miller, David and Mockaitis, Keithanne and Roberts, Johnny and Davis, Carrie A. and Frise, Erwin and Hammonds, Ann S. and Olson, Sara and Shenker, Sol and Sturgill, David and Samsonova, Anastasia A. and Weiszmann, Richard and Robinson, Garret and Hernandez, Juan and Andrews, Justen and Bickel, Peter J. and Carninci, Piero and Cherbas, Peter and Gingeras, Thomas R. and Hoskins, Roger A. and Kaufman, Thomas C. and Lai, Eric C. and Oliver, Brian and Perrimon, Norbert and Graveley, Brenton R. and Celniker, Susan E.},
doi = {10.1038/nature12962},
file = {:home/dominik/Evolutionary-Biology/Papers/Brown et al. - 2014 - Nature.pdf:pdf},
issn = {0028-0836},
journal = {Nature},
language = {en},
month = {mar},
title = {{Diversity and dynamics of the Drosophila transcriptome}},
url = {http://www.nature.com/nature/journal/vaop/ncurrent/full/nature12962.html http://www.nature.com/nature/journal/vaop/ncurrent/pdf/nature12962.pdf},
volume = {advance on},
year = {2014}
}
@article{Gamba2014,
abstract = {The Great Hungarian Plain was a crossroads of cultural transformations that have shaped European prehistory. Here we analyse a 5,000-year transect of human genomes, sampled from petrous bones giving consistently excellent endogenous DNA yields, from 13 Hungarian Neolithic, Copper, Bronze and Iron Age burials including two to high ({\~{}}22 × ) and seven to {\~{}}1 × coverage, to investigate the impact of these on Europe's genetic landscape. These data suggest genomic shifts with the advent of the Neolithic, Bronze and Iron Ages, with interleaved periods of genome stability. The earliest Neolithic context genome shows a European hunter-gatherer genetic signature and a restricted ancestral population size, suggesting direct contact between cultures after the arrival of the first farmers into Europe. The latest, Iron Age, sample reveals an eastern genomic influence concordant with introduced Steppe burial rites. We observe transition towards lighter pigmentation and surprisingly, no Neolithic presence of lactase persistence.},
author = {Gamba, Cristina and Jones, Eppie R. and Teasdale, Matthew D. and McLaughlin, Russell L. and Gonzalez-Fortes, Gloria and Mattiangeli, Valeria and Dombor{\'{o}}czki, L{\'{a}}szl{\'{o}} and Kőv{\'{a}}ri, Ivett and Pap, Ildik{\'{o}} and Anders, Alexandra and Whittle, Alasdair and Dani, J{\'{a}}nos and Raczky, P{\'{a}}l and Higham, Thomas F. G. and Hofreiter, Michael and Bradley, Daniel G. and Pinhasi, Ron},
doi = {10.1038/ncomms6257},
file = {:home/dominik/Evolutionary-Biology/Papers/Gamba et al. - 2014 - Nature Communications.pdf:pdf},
journal = {Nature Communications},
keywords = {Biological sciences,evolution,genetics},
language = {en},
mendeley-tags = {Biological sciences,evolution,genetics},
month = {oct},
title = {{Genome flux and stasis in a five millennium transect of European prehistory}},
url = {http://www.nature.com/ncomms/2014/141021/ncomms6257/full/ncomms6257.html http://www.nature.com/ncomms/2014/141021/ncomms6257/pdf/ncomms6257.pdf},
volume = {5},
year = {2014}
}
@article{Degnan2013,
abstract = {The coalescent and multispecies coalescent model rooted genealogies backward through time. Often, the direction of time is unknown in trees estimated from molecular sequences due to reversible mutation models, absence of an appropriate outgroup, and the absence of the molecular clock. In this article, probabilities of unrooted gene-tree topologies under the multispecies coalescent are considered. The main result is that for any species-tree topology with seven or more taxa, there exist branch lengths such that there are unrooted gene-tree topologies that are more likely than the one that has the same unrooted topology as the species tree. Species trees with such anomalous unrooted gene trees (AUGTs) are characterized for trees with five and six taxa, and patterns of branch lengths leading to AUGTs and rooted anomalous gene trees are explored. The results could be useful for understanding gene tree discordance and designing simulations studies for inferring challenging species trees. [Anomalous gene tree; caterpillarization; coalescent; incomplete lineage sorting; phylogenetics; Robinson–Foulds distance; species tree.]},
author = {Degnan, James H.},
doi = {10.1093/sysbio/syt023},
file = {:home/dominik/Evolutionary-Biology/Papers/Degnan - 2013 - Systematic Biology.pdf:pdf},
issn = {1063-5157, 1076-836X},
journal = {Systematic Biology},
keywords = {Folder - Misc},
language = {en},
mendeley-tags = {Folder - Misc},
month = {jul},
number = {4},
pages = {574--590},
title = {{Anomalous Unrooted Gene Trees}},
url = {http://sysbio.oxfordjournals.org/content/62/4/574 http://sysbio.oxfordjournals.org/content/62/4/574.full.pdf http://sysbio.oxfordjournals.org/content/62/4/574.long http://www.ncbi.nlm.nih.gov/pubmed/23576318},
volume = {62},
year = {2013}
}
@article{Moran1958,
abstract = {Wright's model of a random process in genetica is modified by supposing that births and deaths occur individually at random so that the generations are no longer simultaneous. An exact solution is then obtained for the distribution of the number of a-genes in a haploid organism when mutation is occurring in both directions. When there is no mutation, the rate of approach to homozygosity is found in more complicated models with two sexes and diploid individuate. This rate is twice that occurring in Wright's models.},
author = {Moran, P. a. P.},
doi = {10.1017/S0305004100033193},
journal = {Mathematical Proceedings of the Cambridge Philosophical Society},
keywords = {Folder - Models {\&} Tools},
mendeley-tags = {Folder - Models {\&} Tools},
number = {01},
pages = {60--71},
title = {{Random processes in genetics}},
url = {http://journals.cambridge.org/action/displayAbstract?fromPage=online{\&}aid=2047780},
volume = {54},
year = {1958}
}
@article{Song2012a,
abstract = {The reconstruction of the Tree of Life has relied almost entirely on concatenation methods, which do not accommodate gene tree heterogeneity, a property that simulations and theory have identified as a likely cause of incongruent phylogenies. However, this incongruence has not yet been demonstrated in empirical studies. Several key relationships among eutherian mammals remain controversial and conflicting among previous studies, including the root of eutherian tree and the relationships within Euarchontoglires and Laurasiatheria. Both Bayesian and maximum-likelihood analysis of genome-wide data of 447 nuclear genes from 37 species show that concatenation methods indeed yield strong incongruence in the phylogeny of eutherian mammals, as revealed by subsampling analyses of loci and taxa, which produced strongly conflicting topologies. In contrast, the coalescent methods, which accommodate gene tree heterogeneity, yield a phylogeny that is robust to variable gene and taxon sampling and is congruent with geographic data. The data also demonstrate that incomplete lineage sorting, a major source of gene tree heterogeneity, is relevant to deep-level phylogenies, such as those among eutherian mammals. Our results firmly place the eutherian root between Atlantogenata and Boreoeutheria and support ungulate polyphyly and a sister-group relationship between Scandentia and Primates. This study demonstrates that the incongruence introduced by concatenation methods is a major cause of long-standing uncertainty in the phylogeny of eutherian mammals, and the same may apply to other clades. Our analyses suggest that such incongruence can be resolved using phylogenomic data and coalescent methods that deal explicitly with gene tree heterogeneity.},
author = {Song, Sen and Liu, Liang and Edwards, Scott V. and Wu, Shaoyuan},
doi = {10.1073/pnas.1211733109},
file = {:home/dominik/Evolutionary-Biology/Papers/Song et al. - 2012 - Proceedings of the National Academy of Sciences.pdf:pdf},
issn = {0027-8424, 1091-6490},
journal = {Proceedings of the National Academy of Sciences},
keywords = {gene tree heterogeneity,incomplete lineage sorting,multispecies coalescent model,phylogenetic incongruence},
language = {en},
mendeley-tags = {gene tree heterogeneity,incomplete lineage sorting,multispecies coalescent model,phylogenetic incongruence},
month = {sep},
number = {37},
pages = {14942--14947},
title = {{Resolving conflict in eutherian mammal phylogeny using phylogenomics and the multispecies coalescent model}},
url = {http://www.pnas.org/content/109/37/14942 http://www.ncbi.nlm.nih.gov/pubmed/22930817 http://www.pnas.org/content/109/37/14942.full.pdf http://www.pnas.org/content/109/37/14942.short},
volume = {109},
year = {2012}
}
@article{Segurel2012,
abstract = {The ABO histo-blood group, the critical determinant of transfusion incompatibility, was the first genetic polymorphism discovered in humans. Remarkably, ABO antigens are also polymorphic in many other primates, with the same two amino acid changes responsible for A and B specificity in all species sequenced to date. Whether this recurrence of A and B antigens is the result of an ancient polymorphism maintained across species or due to numerous, more recent instances of convergent evolution has been debated for decades, with a current consensus in support of convergent evolution. We show instead that genetic variation data in humans and gibbons as well as in Old World monkeys are inconsistent with a model of convergent evolution and support the hypothesis of an ancient, multiallelic polymorphism of which some alleles are shared by descent among species. These results demonstrate that the A and B blood groups result from a trans-species polymorphism among distantly related species and has remained under balancing selection for tens of millions of years—to date, the only such example in hominoids and Old World monkeys outside of the major histocompatibility complex.},
author = {S{\'{e}}gurel, Laure and Thompson, Emma E. and Flutre, Timoth{\'{e}}e and Lovstad, Jessica and Venkat, Aarti and Margulis, Susan W. and Moyse, Jill and Ross, Steve and Gamble, Kathryn and Sella, Guy and Ober, Carole and Przeworski, Molly},
doi = {10.1073/pnas.1210603109},
issn = {0027-8424, 1091-6490},
journal = {Proceedings of the National Academy of Sciences},
keywords = {balanced polymorphism,natural selection,population genetics},
language = {en},
mendeley-tags = {balanced polymorphism,natural selection,population genetics},
month = {oct},
pages = {201210603},
title = {{The ABO blood group is a trans-species polymorphism in primates}},
url = {http://www.pnas.org/content/early/2012/10/17/1210603109 http://www.ncbi.nlm.nih.gov/pubmed/23091028 http://www.pnas.org/content/early/2012/10/17/1210603109.abstract http://www.pnas.org/content/early/2012/10/17/1210603109.full.pdf},
year = {2012}
}
@article{Al-Mohy2009,
abstract = {The scaling and squaring method for the matrix exponential is based on the approx- imation eA ≈ (rm(2−sA))2s ,where rm(x)is the [m/m]Pad´ e approximant to ex and the integers m and s are to be chosen. Several authors have identified a weakness of existing scaling and squaring algorithms termed overscaling, in which a value of s much larger than necessary is chosen, causing a loss of accuracy in floating point arithmetic. Building on the scaling and squaring algorithm of Higham [SIAM J. Matrix Anal. Appl., 26 (2005), pp. 1179–1193], which is used by the MATLAB function expm, we derive a new algorithm that alleviates the overscaling problem. Two key ideas are employed. The first, specific to triangular matrices, is to compute the diagonal elements in the squaring phase as exponentials instead of from powers of rm. The second idea is to base the back- ward error analysis that underlies the algorithm on members of the sequence {\{}?Ak?1/k{\}} instead of ?A?, since for nonnormal matrices it is possible that ?Ak?1/k is much smaller than ?A?,and in- deed this is likely when overscaling occurs in existing algorithms. The terms ?Ak?1/k are estimated without computing powers of A by using a matrix 1-norm estimator in conjunction with a bound of the form ?Ak?1/k ≤ max??Ap?1/p, ?Aq?1/q? that holds for certain fixed p and q less than k.The improvements to the truncation error bounds have to be balanced by the potential for a large ?A? to cause inaccurate evaluation of rm in floating point arithmetic. We employ rigorous error bounds along with some heuristics to ensure that rounding errors are kept under control. Our numerical experiments show that the new algorithm generally provides accuracy at least as good as the existing algorithm of Higham at no higher cost, while for matrices that are triangular or cause overscaling it usually yields significant improvements in accuracy, cost, or both.},
author = {Al-Mohy, Awad H. and Higham, Nicholas J.},
doi = {10.1137/09074721X},
isbn = {08954798},
issn = {0895-4798},
journal = {SIAM Journal on Matrix Analysis and Applications},
keywords = {MATLAB,Pad´ e approxi-,backward error analysis,expm,mation,matrix exponential,matrix function,matrix norm estimation,overscaling,scaling and squaring method},
number = {3},
pages = {970--989},
title = {{A New Scaling and Squaring Algorithm for the Matrix Exponential}},
volume = {31},
year = {2009}
}
@article{Schiffels2014,
abstract = {The availability of complete human genome sequences from populations across the world has given rise to new population genetic inference methods that explicitly model ancestral relationships under recombination and mutation. So far, application of these methods to evolutionary history more recent than 20,000–30,000 years ago and to population separations has been limited. Here we present a new method that overcomes these shortcomings. The multiple sequentially Markovian coalescent (MSMC) analyzes the observed pattern of mutations in multiple individuals, focusing on the first coalescence between any two individuals. Results from applying MSMC to genome sequences from nine populations across the world suggest that the genetic separation of non-African ancestors from African Yoruban ancestors started long before 50,000 years ago and give information about human population history as recent as 2,000 years ago, including the bottleneck in the peopling of the Americas and separations within Africa, East Asia and Europe.},
annote = {2014-07-04},
author = {Schiffels, Stephan and Durbin, Richard},
doi = {10.1038/ng.3015},
file = {:home/dominik/Evolutionary-Biology/Papers/Schiffels, Durbin - 2014 - Nature Genetics.pdf:pdf},
issn = {1061-4036},
journal = {Nature Genetics},
language = {en},
month = {jun},
title = {{Inferring human population size and separation history from multiple genome sequences}},
url = {http://www.nature.com/ng/journal/vaop/ncurrent/full/ng.3015.html http://www.nature.com/ng/journal/vaop/ncurrent/pdf/ng.3015.pdf},
volume = {advance on},
year = {2014}
}
@article{Siren2011,
abstract = {Population genetics encompasses a strong theoretical and applied research tradition on the multiple demographic processes that shape genetic variation present within a species. When several distinct populations exist in the current generation, it is often natural to consider the pattern of their divergence from a single ancestral population in terms of a binary tree structure. Inference about such population histories based on molecular data has been an intensive research topic in the recent years. The most common approach uses coalescent theory to model genealogies of individuals sampled from the current populations. Such methods are able to compare several different evolutionary scenarios and to estimate demographic parameters. However, their major limitation is the enormous computational complexity associated with the indirect modeling of the demographies, which limits the application to small data sets. Here, we propose a novel Bayesian method for inferring population histories from unlinked single nucleotide polymorphisms, which is applicable also to data sets harboring large numbers of individuals from distinct populations. We use an approximation to the neutral Wright–Fisher diffusion to model random fluctuations in allele frequencies. The population histories are modeled as binary rooted trees that represent the historical order of divergence of the different populations. A combination of analytical, numerical, and Monte Carlo integration techniques are utilized for the inferences. A particularly important feature of our approach is that it provides intuitive measures of statistical uncertainty related with the estimates computed, which may be entirely lacking for the alternative methods in this context. The potential of our approach is illustrated by analyses of both simulated and real data sets.},
author = {Sir{\'{e}}n, Jukka and Marttinen, Pekka and Corander, Jukka},
doi = {10.1093/molbev/msq236},
issn = {0737-4038, 1537-1719},
journal = {Molecular Biology and Evolution},
keywords = {Balding–Nichols model,Folder - Population Tree Methods,genetic drift,population history,population phylogenies,single nucleotide polymorphism},
language = {en},
mendeley-tags = {Balding–Nichols model,Folder - Population Tree Methods,genetic drift,population history,population phylogenies,single nucleotide polymorphism},
month = {jan},
number = {1},
pages = {673--683},
title = {{Reconstructing Population Histories from Single Nucleotide Polymorphism Data}},
url = {http://mbe.oxfordjournals.org/content/28/1/673 http://mbe.oxfordjournals.org/content/28/1/673.full.pdf http://mbe.oxfordjournals.org/content/28/1/673.long http://www.ncbi.nlm.nih.gov/pubmed/20819907},
volume = {28},
year = {2011}
}
@article{Yang2018,
abstract = {Mitochondrial genome (mt-genome) data can potentially return artefactual relationships in the higher-level phylogenetic inference of insects due to the biases of accelerated substitution rates and compositional heterogeneity. Previous studies based on mt-genome data alone showed a paraphyly of Cimicomorpha (Insecta, Hemiptera) due to the positions of the families Tingidae and Reduviidae rather than the monophyly that was supported based on morphological characters, morphological and molecular combined data and large scale molecular datasets. Various strategies have been proposed to ameliorate the effects of potential mt-genome biases, including dense taxon sampling, removal of third codon positions or purine-pyrimidine coding and the use of site-heterogeneous models. In this study, we sequenced the mt-genomes of five additional Tingidae species and discussed the compositional and mutational rate heterogeneity in mt-genomes and its effect on the phylogenetic inferences of Cimicomorpha by implementing the bias-reduction strategies mentioned above. Heterogeneity in nucleotide composition and mutational biases were found in mt protein-coding genes, and the third codon exhibited high levels of saturation. Dense taxon sampling of Tingidae and Reduviidae and the other common strategies mentioned above were insufficient to recover the monophyly of the well-established group Cimicomorpha. When the sites with weak phylogenetic signals in the dataset were removed, the remaining dataset of mt-genomes can support the monophyly of Cimicomorpha; this support demonstrates that mt-genomes possess strong phylogenetic signals for the inference of higher-level phylogeny of this group. Comparison of the ratio of the removal of amino acids for each PCG showed that ATP8 has the highest ratio while CO1 has the lowest. This pattern is largely congruent with the evolutionary rate of 13 PCGs that ATP8 represents the highest evolutionary rate, whereas CO1 appears to be the lowest. Notably, the value of Ka/Ks ratios of all PCGs is less than 1, indicating that these genes are likely evolving under purifying selection. Our results demonstrate that mt-genomes have sites with strong phylogenetic signals for the inference of higher-level phylogeny of Cimicomorpha. Consequently, bioinformatic approaches to removing sites with weak phylogenetic signals in mt-genome without relying on an a priori tree topology would greatly improve this field.},
author = {Yang, Huanhuan and Li, Teng and Dang, Kai and Bu, Wenjun},
doi = {10.1186/s12864-018-4650-9},
file = {:home/dominik/Evolutionary-Biology/Papers/Yang et al. - 2018 - BMC Genomics.pdf:pdf},
issn = {14712164},
journal = {BMC Genomics},
keywords = {Cimicomorpha,Heterogeneity,Mitochondrial genomes,Phylogeny,Reduviidae,Tingidae},
number = {1},
pages = {1--13},
publisher = {BMC Genomics},
title = {{Compositional and mutational rate heterogeneity in mitochondrial genomes and its effect on the phylogenetic inferences of Cimicomorpha (Hemiptera: Heteroptera)}},
volume = {19},
year = {2018}
}
@phdthesis{Siren2012,
abstract = {Population genetics has enjoyed a long and rich tradition of applying mathematical, computational and statistical methods. The connection between these fields has deepened in the last few decades as advances in genotyping technology have led to an exponential increase in the amount of genetic data allowing fundamental questions involving the nature of genetic variation to be asked. The massive quantities of data have necessitated the development of new mathematical and statistical models along with computational techniques to provide answers to these questions.

In this work we address two problems in population genetics by constructing statistical models and analyzing their performance with simulated and real data. The first one concerns the identification of genetic structure in natural populations from molecular data, which is an important aspect in many fields of applied science, including genetic association mapping and conservation biology. We frame it as a problem of clustering and classification and utilize background information to achieve a higher accuracy, when the genetic data is sparse. We develop a computationally efficient method for taking advantage of geographical sampling locations of the individuals. The method is based on the assumption that the spatial structure of the populations correlates strongly with the genetic structure, which has been proven reasonable for human populations.

In the assignment of individuals into known populations, we also show how improvements in the efficiency of the inference can be obtained by considering all of the individuals jointly. The result is derived in the context of classification, which is major field of study in machine learning and statistics, making it applicable in a wide range of situations outside population genetics.

The other problem involves the reconstruction of evolutionary processes that have resulted in the structure present in current populations. The genetic variation between populations is caused to large extent by genetic drift, which corresponds to random fluctuations in the distribution of a genetic type due to demographic processes. Depending on the genetic marker under study, mutation has only a minor or even negligible role, in contrast with traditional phylogenetic methods, where mutational processes dominate as the time scales are longer. We follow the change in the relative frequencies of different genetic types in populations by deriving approximations to widely used models in population genetics. The direct modeling of population level properties allows the method to be applied data sets harboring thousands of samples, as demonstrated by the analysis of global population structure of Streptococcus pneumoniae.},
author = {Sir{\'{e}}n, Jukka},
file = {:home/dominik/Evolutionary-Biology/Papers/Sir{\'{e}}n - 2012 - Unknown.pdf:pdf},
title = {{Statistical models for inferring the structure and history of populations from genetic data}},
year = {2012}
}
@book{Ohno1970,
address = {Berlin, Heidelberg},
author = {Ohno, Susumu},
doi = {10.1007/978-3-642-86659-3},
isbn = {978-3-642-86661-6},
publisher = {Springer Berlin Heidelberg},
title = {{Evolution by Gene Duplication}},
url = {http://link.springer.com/10.1007/978-3-642-86659-3},
year = {1970}
}
@article{Slatkin1989,
abstract = {Three methods for estimating the average level of gene flow in natural population are discussed and compared. The three methods are FST, rare alleles, and maximum likelihood. All three methods yield estimates of the combination of parameters (the number of migrants [Nm] in a demic model or the neighborhood size [4$\pi$D$\sigma$2] in a continuum model) that determines the relative importance of gene flow and genetic drift. We review the theory underlying these methods and derive new analytic results for the expectation of FST in stepping-stone and continuum models when small sets of samples are taken. We also compare the effectiveness of the different methods using a variety of simulated data. We found that the FST and rare-alleles methods yield comparable estimates under a wide variety of conditions when the population being sampled is demographically stable. They are roughly equally sensitive to selection and to variation in population structure, and they approach their equilibrium values at approximately the same rate. We found that two different maximum-likelihood methods tend to yield biased estimates when relatively small numbers of locations are sampled but more accurate estimates when larger numbers are sampled. Our conclusion is that, although FST and rare-alleles methods are expected to be equally effective in analyzing ideal data, practical problems in estimating the frequencies of rare alleles in electrophoretic studies suggest that FST is likely to be more useful under realistic conditions.},
author = {Slatkin, Montgomery and Barton, Nicholas H.},
doi = {10.2307/2409452},
file = {:home/dominik/Evolutionary-Biology/Papers/Slatkin, Barton - 1989 - Evolution.pdf:pdf},
issn = {0014-3820},
journal = {Evolution},
month = {nov},
number = {7},
pages = {1349--1368},
title = {{A Comparison of Three Indirect Methods for Estimating Average Levels of Gene Flow}},
url = {http://www.jstor.org/stable/2409452 http://www.jstor.org/stable/pdfplus/2409452.pdf?acceptTC=true},
volume = {43},
year = {1989}
}
@article{Yang1994a,
author = {Yang, Ziheng},
journal = {Journal of Molecular Evolution},
number = {3},
pages = {306--314},
title = {{Maximum likelihood phylogenetic estimation from DNA sequences with variable rates over sites: approximate methods}},
volume = {39},
year = {1994}
}
@book{Wakeley2009,
abstract = {Coalescent theory provides the foundation for molecular population genetics and genomics. It is the conceptual framework for studies of DNA sequence variation within species, and is the source of essential tools for making inferences about mutation, recombination, population structure and natural selection from DNA sequence data. This monograph is intended mainly for biologists but it will also be of interest to mathematicians who wish to see how this branch of applied probability theory plays out in a biological setting.},
author = {Wakeley, John},
keywords = {Folder - Models {\&} Tools},
language = {English},
mendeley-tags = {Folder - Models {\&} Tools},
pages = {432},
publisher = {Roberts {\&} Company Publishers},
title = {{Coalescent Theory: An Introduction}},
year = {2009}
}
@article{Woodhams2015,
abstract = {When the process underlying DNA substitutions varies across evolutionary history, some standard Markov models underlying phylogenetic methods are mathematically inconsistent. The most prominent example is the general time-reversible model (GTR) together with some, but not all, of its submodels. To rectify this deficiency, nonhomogeneous Lie Markov models have been identified as the class of models that are consistent in the face of a changing process of DNA substitutions regardless of taxon sampling. Some well-known models in popular use are within this class, but are either overly simplistic (e.g., the Kimura two-parameter model) or overly complex (the general Markov model). On a diverse set of biological data sets, we test a hierarchy of Lie Markov models spanning the full range of parameter richness. Compared against the benchmark of the ever-popular GTR model, we find that as a whole the Lie Markov models perform well, with the best performing models having 8-10 parameters and the ability to recognize the distinction between purines and pyrimidines.},
archivePrefix = {arXiv},
arxivId = {arXiv:1412.1525v1},
author = {Woodhams, Michael D. and Fern{\'{a}}ndez-S{\'{a}}nchez, Jes{\'{u}}s and Sumner, Jeremy G.},
doi = {10.1093/sysbio/syv021},
eprint = {arXiv:1412.1525v1},
file = {:home/dominik/Evolutionary-Biology/Papers/Woodhams, Fern{\'{a}}ndez-S{\'{a}}nchez, Sumner - 2015 - Systematic Biology.pdf:pdf},
isbn = {1076-836X (Electronic)$\backslash$r1063-5157 (Linking)},
issn = {1076836X},
journal = {Systematic Biology},
keywords = {Lie Markov models,Model selection,ModelTest,multiplicative closure,phylogenetics},
number = {4},
pages = {638--650},
pmid = {25858352},
title = {{A New Hierarchy of Phylogenetic Models Consistent with Heterogeneous Substitution Rates}},
volume = {64},
year = {2015}
}
@article{Casanellas2008,
abstract = {The Kimura 3-parameter model on a tree of n leaves is one of the most used in phylogenetics. The affine algebraic variety W associated to it is a toric variety. We study its geometry and we prove that it is isomorphic to a geometric quotient of the affine space by a finite group, which is completely described. As a consequence, we are able to study the singularities of W and prove that the biologically meaningful points are smooth points. Then we give an algorithm for constructing a set of minimal generators of the localized ideal at these points, for an arbitrary number of leaves n. This leads to a major improvement of phylogenetic reconstruction methods based on algebraic geometry. {\textcopyright} 2007 Elsevier Inc. All rights reserved.},
archivePrefix = {arXiv},
arxivId = {math/0702834},
author = {Casanellas, M. and Fern{\'{a}}ndez-S{\'{a}}nchez, J.},
doi = {10.1016/j.aam.2007.09.003},
eprint = {0702834},
file = {:home/dominik/Evolutionary-Biology/Papers/Casanellas, Fern{\'{a}}ndez-S{\'{a}}nchez - 2008 - Advances in Applied Mathematics.pdf:pdf},
issn = {01968858},
journal = {Advances in Applied Mathematics},
keywords = {Algebraic statistics,Kimura evolutionary model,Local complete intersection,Phylogenetic invariants},
number = {3},
pages = {265--292},
primaryClass = {math},
title = {{Geometry of the Kimura 3-parameter model}},
volume = {41},
year = {2008}
}
@article{Terhorst2014,
abstract = {Genomic time series data generated by evolve-and-resequence (E{\&}R) experiments offer a powerful window into the mechanisms that drive evolution. However, standard population genetic inference procedures do not account for sampling serially over time, and new methods are needed to make full use of modern experimental evolution data. To address this problem, we develop a Gaussian process approximation to the multi-locus Wright-Fisher process with selection over a time course of tens of generations. The mean and covariance structure of the Gaussian process are obtained by computing the corresponding moments in discrete-time Wright-Fisher models conditioned on the presence of a linked selected site. This enables our method to account for the effects of linkage and selection, both along the genome and across sampled time points, in an approximate but principled manner. Using simulated data, we demonstrate the power of our method to correctly detect, locate and estimate the fitness of a selected allele from among several linked sites. We also study how this power changes for different values of selection strength, initial haplotypic diversity, population size, sampling frequency, experimental duration, number of replicates, and sequencing coverage depth. In addition to providing quantitative estimates of selection parameters from experimental evolution data, our model can be used by practitioners to design E{\&}R experiments with requisite power. Finally, we explore how our likelihood-based approach can be used to infer other model parameters, including effective population size and recombination rate, and discuss extensions to more complex models.},
annote = {2014-07-11},
author = {Terhorst, Jonathan and Song, Yun S.},
doi = {10.1101/006734},
file = {:home/dominik/Evolutionary-Biology/Papers/Terhorst, Song - 2014 - bioRxiv.pdf:pdf},
journal = {bioRxiv},
language = {en},
month = {jun},
pages = {006734},
title = {{Multi-locus analysis of genomic time series data from experimental evolution}},
url = {http://biorxiv.org/content/early/2014/06/28/006734 http://biorxiv.org/content/early/2014/06/28/006734.full.pdf},
year = {2014}
}
@article{Hodgkinson2011,
abstract = {It has been known for many years that the mutation rate varies across the genome. However, only with the advent of large genomic data sets is the full extent of this variation becoming apparent. The mutation rate varies over many different scales, from adjacent sites to whole chromosomes, with the strongest variation seen at the smallest scales. Some of these patterns have clear mechanistic bases, but much of the rate variation remains unexplained, and some of it is deeply perplexing. Variation in the mutation rate has important implications in evolutionary biology and underexplored implications for our understanding of hereditary disease and cancer.},
annote = {Notes on printout!},
author = {Hodgkinson, Alan and Eyre-Walker, Adam},
doi = {10.1038/nrg3098},
file = {:home/dominik/Evolutionary-Biology/Papers/Hodgkinson, Eyre-Walker - 2011 - Nature Reviews Genetics.pdf:pdf},
issn = {1471-0056},
journal = {Nature Reviews Genetics},
keywords = {Folder - Misc},
language = {en},
mendeley-tags = {Folder - Misc},
month = {nov},
number = {11},
pages = {756--766},
title = {{Variation in the mutation rate across mammalian genomes}},
url = {http://www.nature.com/nrg/journal/v12/n11/abs/nrg3098.html http://www.nature.com/nrg/journal/v12/n11/pdf/nrg3098.pdf},
volume = {12},
year = {2011}
}
@article{Haldane1924,
author = {Haldane, J. B. S.},
journal = {Transactions of the Cambridge Philosophical Society},
pages = {19--41},
title = {{A mathematical theory of natural and articial selection}},
volume = {23},
year = {1924}
}
@article{Coyne1998,
author = {Coyne, Jerry A. and {Allen Orr}, H.},
file = {:home/dominik/Evolutionary-Biology/Papers/Coyne, Allen Orr - 1998 - Philosophical Transactions of the Royal Society of London B Biological Sciences.pdf:pdf},
journal = {Philosophical Transactions of the Royal Society of London B: Biological Sciences},
number = {1366},
title = {{The evolutionary genetics of speciation}},
volume = {353},
year = {1998}
}
@article{Scibior2015,
abstract = {The machine learning community has recently shown a lot of inter-est in practical probabilistic programming systems that target the problem of Bayesian inference. Such systems come in different forms, but they all express probabilistic models as computational processes using syntax resembling programming languages. In the functional programming community monads are known to offer a convenient and elegant abstraction for programming with probabil-ity distributions, but their use is often limited to very simple in-ference problems. We show that it is possible to use the monad abstraction to construct probabilistic models for machine learning, while still offering good performance of inference in challenging models. We use a GADT as an underlying representation of a prob-ability distribution and apply Sequential Monte Carlo-based meth-ods to achieve efficient inference. We define a formal semantics via measure theory. We demonstrate a clean and elegant implementa-tion that achieves performance comparable with Anglican, a state-of-the-art probabilistic programming system.},
author = {{\'{S}}cibior, Adam and Ghahramani, Zoubin and Gordon, Andrew D.},
doi = {10.1145/2804302.2804317},
file = {:home/dominik/Evolutionary-Biology/Papers/{\'{S}}cibior, Ghahramani, Gordon - 2015 - Proceedings of the 2015 ACM SIGPLAN Symposium on Haskell.pdf:pdf},
isbn = {9781450338080},
issn = {03621340},
journal = {Proceedings of the 2015 ACM SIGPLAN Symposium on Haskell},
keywords = {and z is a,bayesian statis-,given particular values of,haskell,monads,monte carlo,normalising con-,parameters,posterior is a proper,probabilistic programming,probability distribution,stant that ensures the,tics},
pages = {165--176},
title = {{Practical probabilistic programming with monads}},
url = {http://dl.acm.org/citation.cfm?doid=2804302.2804317},
year = {2015}
}
@article{Burden2017,
abstract = {A procedure is described for estimating evolutionary rate matrices from observed site frequency data. The procedure assumes (1) that the data are obtained from a constant size population evolving according to a stationary Wright–Fisher or decoupled Moran model; (2) that the data consist of a multiple alignment of a moderate number of sequenced genomes drawn randomly from the population; and (3) that within the genome a large number of independent, neutral sites evolving with a common mutation rate matrix can be identified. No restrictions are imposed on the scaled rate matrix other than that the off-diagonal elements are positive, their sum is ≪1, and that the rows of the matrix sum to zero. In particular the rate matrix is not assumed to be reversible. The key to the method is an approximate stationary solution to the diffusion limit, forward Kolmogorov equation for neutral evolution in the limit of low mutation rates.},
author = {Burden, Conrad J. and Tang, Yurong},
doi = {10.1016/j.tpb.2016.10.001},
file = {:home/dominik/Evolutionary-Biology/Papers/Burden, Tang - 2017 - Theoretical Population Biology.pdf:pdf},
issn = {00405809},
journal = {Theoretical Population Biology},
pages = {23--33},
title = {{Rate matrix estimation from site frequency data}},
volume = {113},
year = {2017}
}
@article{Vogl2014a,
abstract = {The distribution of allele frequencies of a large number of biallelic sites is known as “allele-frequency spectrum” or “site-frequency spectrum” (SFS). Without selection and in regions of relatively high recombination rates, sites may be assumed to be independently and identically distributed. With a beta equilibrium distribution of allelic proportions and binomial sampling, a beta–binomial compound likelihood for each site results. The likelihood of the data and the posterior distribution of two parameters, scaled mutation rate $\theta$ and mutation bias $\alpha$ , is investigated in the general case and for small scaled mutation rates $\theta$ . In the general case, an expectation–maximization (EM) algorithm is derived to obtain maximum likelihood estimates of both parameters. With an appropriate prior distribution, a Markov chain Monte Carlo sampler to integrate the posterior distribution is also derived. As far as I am aware, previous maximum likelihood or Bayesian estimators of $\theta$ , explicitly or implicitly assume small scaled mutation rates, i.e., $\theta$ ≪ 1 . For $\theta$ ≪ 1 , maximum-likelihood estimators are also derived for both parameters using a Taylor series expansion of the beta–binomial distribution. The estimator of $\theta$ is a variant of the Ewens–Watterson estimator and of the maximum likelihood estimator derived with the Poisson Random Field approach. With a conjugate prior distribution, marginal and conditional beta posterior distributions are also derived for both parameters.},
author = {Vogl, Claus},
doi = {10.1016/j.tpb.2014.10.002},
file = {:home/dominik/Evolutionary-Biology/Papers/Vogl - 2014 - Theoretical Population Biology.pdf:pdf},
issn = {0040-5809},
journal = {Theoretical Population Biology},
keywords = {Beta–binomial,EM-algorithm,Markov chain Monte Carlo algorithm,Mutation–drift equilibrium,Posterior,Stirling distribution},
mendeley-tags = {Beta–binomial,EM-algorithm,Markov chain Monte Carlo algorithm,Mutation–drift equilibrium,Posterior,Stirling distribution},
month = {dec},
pages = {19--27},
title = {{Estimating the scaled mutation rate and mutation bias with site frequency data}},
url = {http://www.sciencedirect.com/science/article/pii/S0040580914000793 http://www.sciencedirect.com/science/article/pii/S0040580914000793/pdfft?md5=8aaa7c1cdbe03611791c4972341c2af1{\&}pid=1-s2.0-S0040580914000793-main.pdf},
volume = {98},
year = {2014}
}
@article{Gruber2012,
abstract = {Guiding of highly charged ions through tilted capillaries promises to develop into a tool to efficiently collimate and focus low-energy ion beams to sub-micrometer spot size. One control parameter to optimize guiding is the residual electrical conductivity of the insulating material. Its strong, nearly exponential temperature dependence is the key to transmission control and can be used to suppress transmission instabilities arising from flux fluctuations of incident ions which otherwise would lead to Coulomb blocking of the capillary. We demonstrate the strong dependence of transmission of Ar7+ ions through a single macroscopic glass capillary on temperature and ion flux. Results in the regime of dynamical equilibrium can be described by balance equations in the linear-response regime.},
author = {Gruber, E. and Kowarik, G. and Ladinig, F. and Waclawek, J. P. and Schrempf, D. and Aumayr, F. and Bereczky, R. J. and Tők{\'{e}}si, K. and Gunacker, P. and Schweigler, T. and Lemell, C. and Burgd{\"{o}}rfer, J. and Tok{\'{e}}si, K and Gunacker, P. and Schweigler, T. and Lemell, C. and Burgd{\"{o}}rfer, J.},
doi = {10.1103/PhysRevA.86.062901},
journal = {Physical Review A},
month = {dec},
number = {6},
pages = {062901},
title = {{Temperature control of ion guiding through insulating capillaries}},
url = {http://www.scopus.com/inward/record.url?eid=2-s2.0-84870596571{\&}partnerID=MN8TOARS http://journals.aps.org/pra/abstract/10.1103/PhysRevA.86.062901 http://link.aps.org/doi/10.1103/PhysRevA.86.062901},
volume = {86},
year = {2012}
}
@article{Gerstung2014,
abstract = {Motivation: Targeted resequencing of cancer genes in large cohorts of patients is important to understand the biological and clinical consequences of mutations. Cancers are often clonally heterogeneous, and the detection of subclonal mutations is important from a diagnostic point of view, but presents strong statistical challenges. Results: Here we present a novel statistical approach for calling mutations from large cohorts of deeply resequenced cancer genes. These data allow for precisely estimating local error profiles and enable detecting mutations with high sensitivity and specificity. Our probabilistic method incorporates knowledge about the distribution of variants in terms of a prior probability. We show that our algorithm has a high accuracy of calling cancer mutations and demonstrate that the detected clonal and subclonal variants have important prognostic consequences. Availability: Code is available as part of the Bioconductor package deepSNV. Contact: mg14@sanger.ac.uk; pc8@sanger.ac.uk},
author = {Gerstung, Moritz and Papaemmanuil, Elli and Campbell, Peter J.},
doi = {10.1093/bioinformatics/btt750},
file = {:home/dominik/Evolutionary-Biology/Papers/Gerstung, Papaemmanuil, Campbell - 2014 - Bioinformatics.pdf:pdf},
issn = {1367-4803, 1460-2059},
journal = {Bioinformatics},
keywords = {Folder - Misc},
language = {en},
mendeley-tags = {Folder - Misc},
month = {may},
number = {9},
pages = {1198--1204},
title = {{Subclonal variant calling with multiple samples and prior knowledge}},
url = {http://bioinformatics.oxfordjournals.org/content/30/9/1198 http://bioinformatics.oxfordjournals.org/content/30/9/1198.full http://bioinformatics.oxfordjournals.org/content/30/9/1198.full.pdf http://www.ncbi.nlm.nih.gov/pubmed/24443148},
volume = {30},
year = {2014}
}
@article{Behjati2014,
abstract = {The somatic mutations present in the genome of a cell accumulate over the lifetime of a multicellular organism. These mutations can provide insights into the developmental lineage tree, the number of divisions that each cell has undergone and the mutational processes that have been operative. Here we describe whole genomes of clonal lines derived from multiple tissues of healthy mice. Using somatic base substitutions, we reconstructed the early cell divisions of each animal, demonstrating the contributions of embryonic cells to adult tissues. Differences were observed between tissues in the numbers and types of mutations accumulated by each cell, which likely reflect differences in the number of cell divisions they have undergone and varying contributions of different mutational processes. If somatic mutation rates are similar to those in mice, the results indicate that precise insights into development and mutagenesis of normal human cells will be possible.},
annote = {2014-08-01 ME!},
author = {Behjati, Sam and Huch, Meritxell and van Boxtel, Ruben and Karthaus, Wouter and Wedge, David C. and Tamuri, Asif U. and Martincorena, I{\~{n}}igo and Petljak, Mia and Alexandrov, Ludmil B. and Gundem, Gunes and Tarpey, Patrick S. and Roerink, Sophie and Blokker, Joyce and Maddison, Mark and Mudie, Laura and Robinson, Ben and Nik-Zainal, Serena and Campbell, Peter and Goldman, Nick and van de Wetering, Marc and Cuppen, Edwin and Clevers, Hans and Stratton, Michael R.},
doi = {10.1038/nature13448},
file = {:home/dominik/Evolutionary-Biology/Papers/Behjati et al. - 2014 - Nature.pdf:pdf},
issn = {0028-0836},
journal = {Nature},
language = {en},
month = {jun},
title = {{Genome sequencing of normal cells reveals developmental lineages and mutational processes}},
url = {http://www.nature.com/nature/journal/vaop/ncurrent/full/nature13448.html http://www.nature.com/nature/journal/vaop/ncurrent/pdf/nature13448.pdf},
volume = {advance on},
year = {2014}
}
@article{Tavare1984,
abstract = {A variety of results for genealogical and line-of-descent processes that arise in connection with the theory of some classical selectively neutral population genetics models are reviewed. While some new results and derivations are included, the principle aim is to demonstrate the central importance and simplicity of genealogical Markov chains in this theory. Considerable attention is given to “diffusion time scale” approximations of such genealogical processes. A wide variety of results pertinent to (diffusion approximations of) the classical multiallele single-locus Wright-Fisher model and its relatives are simplified and unified by this approach. Other examples where such genealogical processes play an explicit role, such as the infinite sites and infinite alleles models, are discussed.},
author = {Tavar{\'{e}}, Simon},
doi = {10.1016/0040-5809(84)90027-3},
file = {:home/dominik/Evolutionary-Biology/Papers/Tavar{\'{e}} - 1984 - Theoretical Population Biology.pdf:pdf},
issn = {0040-5809},
journal = {Theoretical Population Biology},
keywords = {Folder - Misc},
mendeley-tags = {Folder - Misc},
month = {oct},
number = {2},
pages = {119--164},
title = {{Line-of-descent and genealogical processes, and their applications in population genetics models}},
url = {http://www.sciencedirect.com/science/article/pii/0040580984900273},
volume = {26},
year = {1984}
}
@article{Drummond2007,
abstract = {The evolutionary analysis of molecular sequence variation is a statistical enterprise. This is reflected in the increased use of probabilistic models for phylogenetic inference, multiple sequence alignment, and molecular population genetics. Here we present BEAST: a fast, flexible software architecture for Bayesian analysis of molecular sequences related by an evolutionary tree. A large number of popular stochastic models of sequence evolution are provided and tree-based models suitable for both within- and between-species sequence data are implemented. BEAST version 1.4.6 consists of 81000 lines of Java source code, 779 classes and 81 packages. It provides models for DNA and protein sequence evolution, highly parametric coalescent analysis, relaxed clock phylogenetics, non-contemporaneous sequence data, statistical alignment and a wide range of options for prior distributions. BEAST source code is object-oriented, modular in design and freely available at http://beast-mcmc.googlecode.com/ under the GNU LGPL license. BEAST is a powerful and flexible evolutionary analysis package for molecular sequence variation. It also provides a resource for the further development of new models and statistical methods of evolutionary analysis.},
author = {Drummond, Alexei J and Rambaut, Andrew},
doi = {10.1186/1471-2148-7-214},
file = {:home/dominik/Evolutionary-Biology/Papers/Drummond, Rambaut - 2007 - BMC Evolutionary Biology.pdf:pdf},
issn = {1471-2148},
journal = {BMC Evolutionary Biology},
pages = {214},
publisher = {BioMed Central},
title = {{BEAST: Bayesian evolutionary analysis by sampling trees}},
url = {http://bmcevolbiol.biomedcentral.com/articles/10.1186/1471-2148-7-214},
volume = {7},
year = {2007}
}
@article{Gil2013,
abstract = {Markov models of codon substitution naturally incorporate the structure of the genetic code and the selection intensity at the protein level, providing a more realistic representation of protein-coding sequences compared with nucleotide or amino acid models. Thus, for protein-coding genes, phylogenetic inference is expected to be more accurate under codon models. So far, phylogeny reconstruction under codon models has been elusive due to computational difficulties of dealing with high dimension matrices. Here, we present a fast maximum likelihood (ML) package for phylogenetic inference, CodonPhyML offering hundreds of different codon models, the largest variety to date, for phylogeny inference by ML. CodonPhyML is tested on simulated and real data and is shown to offer excellent speed and convergence properties. In addition, CodonPhyML includes most recent fast methods for estimating phylogenetic branch supports and provides an integral framework for models selection, including amino acid and DNA models.},
author = {Gil, Manuel and Zanetti, Marcelo Serrano and Zoller, Stefan and Anisimova, Maria},
doi = {10.1093/molbev/mst034},
file = {:home/dominik/Evolutionary-Biology/Papers/Gil et al. - 2013 - Molecular Biology and Evolution.pdf:pdf},
issn = {0737-4038, 1537-1719},
journal = {Molecular Biology and Evolution},
keywords = {Folder - Phylogenetic Methods,Maximum likelihood,codon model,evolution,phylogeny inference,selection},
language = {en},
mendeley-tags = {Folder - Phylogenetic Methods,Maximum likelihood,codon model,evolution,phylogeny inference,selection},
month = {jun},
number = {6},
pages = {1270--1280},
shorttitle = {CodonPhyML},
title = {{CodonPhyML: Fast Maximum Likelihood Phylogeny Estimation under Codon Substitution Models}},
url = {http://mbe.oxfordjournals.org/content/30/6/1270 http://mbe.oxfordjournals.org/content/30/6/1270.full.pdf http://www.ncbi.nlm.nih.gov/pubmed/23436912},
volume = {30},
year = {2013}
}
@article{Bergman2018,
abstract = {{\textcopyright} 2017 A central aim of population genetics is the inference of the evolutionary history of a population. To this end, the underlying process can be represented by a model of the evolution of allele frequencies parametrized by e.g., the population size, mutation rates and selection coefficients. A large class of models use forward-in-time models, such as the discrete Wright-Fisher and Moran models and the continuous forward diffusion, to obtain distributions of population allele frequencies, conditional on an ancestral initial allele frequency distribution. Backward-in-time diffusion processes have been rarely used in the context of parameter inference. Here, we demonstrate how forward and backward diffusion processes can be combined to efficiently calculate the exact joint probability distribution of sample and population allele frequencies at all times in the past, for both discrete and continuous population genetics models. This procedure is analogous to the forward-backward algorithm of hidden Markov models. While the efficiency of discrete models is limited by the population size, for continuous models it suffices to expand the transition density in orthogonal polynomials of the order of the sample size to infer marginal likelihoods of population genetic parameters. Additionally, conditional allele trajectories and marginal likelihoods of samples from single populations or from multiple populations that split in the past can be obtained. The described approaches allow for efficient maximum likelihood inference of population genetic parameters in a wide variety of demographic scenarios.},
author = {Bergman, Juraj and Schrempf, Dominik and Kosiol, Carolin and Vogl, Claus},
doi = {10.1016/j.jtbi.2017.12.008},
issn = {00225193},
journal = {Journal of Theoretical Biology},
keywords = {Bi-allelic mutation-drift model,Exact inference,Forward-backward algorithm,Forward-backward diffusion,Markov chain},
month = {feb},
pages = {166--180},
title = {{Inference in population genetics using forward and backward, discrete and continuous time processes}},
url = {http://linkinghub.elsevier.com/retrieve/pii/S0022519317305477},
volume = {439},
year = {2018}
}
@article{Reed2014,
abstract = {Systems biology is an approach to dissection of complex traits that explicitly recognizes the impact of genetic, physiological and environmental interactions in the generation of phenotypic variation. We describe comprehensive transcriptional and metabolic profiling in Drosophila melanogaster across four diets, finding little overlap in modular architecture. Genotype and genotype-by-diet interactions are a major component of transcriptional variation (24{\%} and 5.3{\%} of the total variation respectively) while there were no main effects of diet ({\textless}1{\%}). Genotype was also a major contributor to metabolomic variation (16{\%}), but in contrast to the transcriptome, diet had a large effect (9{\%}) and the interaction effect was minor (2{\%}) for the metabolome. Yet specific principal components of these molecular phenotypes measured in larvae are strongly correlated with particular Metabolic Syndrome-like phenotypes such as pupal weight, larval sugar content and triglyceride content, development time, and cardiac arrhythmia in adults. The second principal component of the metabolomic profile is especially informative across these traits with glycine identified as a key loading variable. To further relate this physiological variability to genotypic polymorphism, we performed evolve-and-resequence experiments, finding rapid and replicated changes in gene frequency across hundreds of loci that are specific to each diet. Adaptation to diet is thus highly polygenic. However, loci differentially transcribed across diet or previously identified by RNAi knockdown or expression QTL analysis where not the loci responding to dietary selection. Therefore, loci that respond to the selective pressures of diet cannot be readily predicted a priori from functional analyses.},
annote = {2014-05-09},
author = {Reed, Laura K. and Lee, Kevin and Zhang, Zhi and Rashid, Lubna and Poe, Amy and Hsieh, Benjamin and Deighton, Nigel and Glassbrook, Norm and Bodmer, Rolf and Gibson, Greg},
doi = {10.1534/genetics.114.163857},
file = {:home/dominik/Evolutionary-Biology/Papers/Reed et al. - 2014 - Genetics.pdf:pdf},
issn = {0016-6731, 1943-2631},
journal = {Genetics},
keywords = {Metabolic Syndrome,adaptation,evolve-and-resequence,genotype-by-environment,metabolomics},
language = {en},
mendeley-tags = {Metabolic Syndrome,adaptation,evolve-and-resequence,genotype-by-environment,metabolomics},
month = {mar},
pages = {genetics.114.163857},
title = {{Systems Genomics of Metabolic Phenotypes in Wild-Type Drosophila melanogaster}},
url = {http://www.genetics.org/content/early/2014/03/25/genetics.114.163857 http://www.genetics.org/content/early/2014/03/25/genetics.114.163857.abstract http://www.genetics.org/content/early/2014/03/25/genetics.114.163857.full.pdf http://www.ncbi.nlm.nih.gov/pu},
year = {2014}
}
@article{Kimura1980,
annote = {NULL},
author = {Kimura, M},
journal = {Journal of Molecular Evolution},
number = {2},
pages = {111--120},
title = {{A simple method for estimating evolutionary rates of base substitutions through comparative studies of nucloetide sequences}},
volume = {16},
year = {1980}
}
@article{Krone1997,
abstract = {In this paper, we show how to construct the genealogy of a sample of genes for a large class of models with selection and mutation. Each gene corresponds to a single locus at which there is no recombination. The genealogy of the sample is embedded in a graph which we call the ancestral selection graph. This graph contains all the information about the ancestry; it is the analogue of Kingman's coalescent process which arises in the case with no selection. The ancestral selection graph can be easily simulated and we outline an algorithm for simulating samples. The main goal is to analyze the ancestral selection graph and to compare it to Kingman's coalescent process. In the case of no mutation, we find that the distribution of the time to the most recent common ancestor does not depend on the selection coefficient and hence is the same as in the neutral case. When the mutation rate is positive, we give a procedure for computing the probability that two individuals in a sample are identical by descent and the Laplace transform of the time to the most recent common ancestor of a sample of two individuals; we evaluate the first two terms of their respective power series in terms of the selection coefficient. The probability of identity by descent depends on both the selection coefficient and the mutation rate and is different from the analogous expression in the neutral case. The Laplace transform does not have a linear correction term in the selection coefficient. We also provide a recursion formula that can be used to approximate the probability of a given sample by simulating backwards along the sample paths of the ancestral selection graph, a technique developed by Griffiths and Tavare (1994).},
annote = {Describes the coalescent model under selection. It uses the Moran model to derive the results.},
author = {Krone and Neuhauser},
file = {:home/dominik/Evolutionary-Biology/Papers/Krone, Neuhauser - 1997 - Theoretical population biology.pdf:pdf},
issn = {1096-0325},
journal = {Theoretical population biology},
keywords = {Folder - Models {\&} Tools},
language = {ENG},
mendeley-tags = {Folder - Models {\&} Tools},
month = {jun},
number = {3},
pages = {210--237},
title = {{Ancestral Processes with Selection}},
url = {http://www.ncbi.nlm.nih.gov/pubmed/9245777},
volume = {51},
year = {1997}
}
@book{Bishop2006,
abstract = {The dramatic growth in practical applications for machine learning over the last ten years has been accompanied by many important developments in the underlying algorithms and techniques. For example, Bayesian methods have grown from a specialist niche to become mainstream, while graphical models have emerged as a general framework for describing and applying probabilistic techniques. The practical applicability of Bayesian methods has been greatly enhanced by the development of a range of approximate inference algorithms such as variational Bayes and expectation propagation, while new models based on kernels have had a significant impact on both algorithms and applications. This completely new textbook reflects these recent developments while providing a comprehensive introduction to the fields of pattern recognition and machine learning. It is aimed at advanced undergraduates or first-year PhD students, as well as researchers and practitioners. No previous knowledge of pattern recognition or machine learning concepts is assumed. Familiarity with multivariate calculus and basic linear algebra is required, and some experience in the use of probabilities would be helpful though not essential as the book includes a self-contained introduction to basic probability theory. The book is suitable for courses on machine learning, statistics, computer science, signal processing, computer vision, data mining, and bioinformatics. Extensive support is provided for course instructors, including more than 400 exercises, graded according to difficulty. Example solutions for a subset of the exercises are available from the book web site, while solutions for the remainder can be obtained by instructors from the publisher. The book is supported by a great deal of additional material, and the reader is encouraged to visit the book web site for the latest information. A forthcoming companion volume will deal with practical aspects of pattern recognition and machine learning, and will include free software implementations of the key algorithms along with example data sets and demonstration programs. Christopher Bishop is Assistant Director at Microsoft Research Cambridge, and also holds a Chair in Computer Science at the University of Edinburgh. He is a Fellow of Darwin College Cambridge, and was recently elected Fellow of the Royal Academy of Engineering. The author's previous textbook "Neural Networks for Pattern Recognition" has been widely adopted.},
archivePrefix = {arXiv},
arxivId = {0-387-31073-8},
author = {Bishop, Christopher M},
booktitle = {Pattern Recognition},
doi = {10.1117/1.2819119},
eprint = {0-387-31073-8},
isbn = {9780387310732},
issn = {10179909},
number = {4},
pages = {738},
pmid = {8943268},
title = {{Pattern Recognition and Machine Learning}},
url = {http://www.library.wisc.edu/selectedtocs/bg0137.pdf},
volume = {4},
year = {2006}
}
@article{Mitter1988,
abstract = {Simpson's postulate that rapid diversification follows entrance into a new "adaptive zone" is frequently invoked a posteriori for groups of unusual diversity. The postulate can be tested more rigorously by defining an adaptive zone according to ecological criteria, independent of particular groups of organisms. The adaptive-zone hypothesis predicts that if multiple lineages have invaded a new adaptive zone, they should be consistently more diverse than their (equally old) sister groups, when the latter retain the more primitive way of life. Higher-plant feeding among insects is an independently defined, repeatedly invaded adaptive zone, to which a profound acceleration of diversification rate has been attributed. We have quantified the evidence for this hypothesis by comparing sister groups and species diversity of as many phytophagous insect groups as current taxonomic evidence allows. A sign test showed significant association of diversification rate with the adoption of phytophagy. The possible artifactual bases for this trend are discussed and provisionally rejected. We discuss several possible biological explanations for the association, including models of phylogenesis either dependent on or independent of ecological role.},
author = {Mitter, Charles and Farrell, Brian and Wiegmann, Brian},
file = {:home/dominik/Evolutionary-Biology/Papers/Mitter, Farrell, Wiegmann - 1988 - The American Naturalist.pdf:pdf},
issn = {0003-0147},
journal = {The American Naturalist},
keywords = {Folder - References},
mendeley-tags = {Folder - References},
month = {jul},
number = {1},
pages = {107--128},
shorttitle = {The Phylogenetic Study of Adaptive Zones},
title = {{The Phylogenetic Study of Adaptive Zones: Has Phytophagy Promoted Insect Diversification?}},
url = {http://www.jstor.org/stable/2461756 http://www.jstor.org/stable/pdfplus/2461756.pdf?acceptTC=true},
volume = {132},
year = {1988}
}
@article{Allen2014,
abstract = {Phylogenetic inference is widely used to investigate the relationships between homologous sequences. RNA molecules have played a key role in these studies because they are present throughout life and tend to evolve slowly. Phylogenetic inference has been shown to be dependent on the substitution model used. A wide range of models have been developed to describe RNA evolution, either with 16 states describing all possible canonical base pairs or with 7 states where the 10 mismatched nucleotides are reduced to a single state. Formal model selection has become a standard practice for choosing an inferential model and works well for comparing models of a specific type, such as comparisons within nucleotide models or within amino acid models. Model selection cannot function across different sized state spaces because the likelihoods are conditioned on different data. Here, we introduce statistical state-space projection methods that allow the direct comparison of likelihoods between nucleotide models and 7-state and 16-state RNA models. To demonstrate the general applicability of our new methods, we extract 287 RNA families from genomic alignments and perform model selection. We find that in 281/287 families, RNA models are selected in preference to nucleotide models, with simple 7-state RNA models selected for more conserved families with shorter stems and more complex 16-state RNA models selected for more divergent families with longer stems. Other factors, such as the function of the RNA molecule or the GC-content, have limited impact on model selection. Our models and model selection methods are freely available in the open-source PHASE 3.0 software.},
author = {Allen, James E. and Whelan, Simon},
doi = {10.1093/gbe/evt206},
file = {:home/dominik/Evolutionary-Biology/Papers/Allen, Whelan - 2014 - Genome Biology and Evolution.pdf:pdf},
issn = {, 1759-6653},
journal = {Genome Biology and Evolution},
keywords = {Folder - Misc,RNA,hypothesis tests,model selection,phylogenetics,substitution model},
language = {en},
mendeley-tags = {Folder - Misc,RNA,hypothesis tests,model selection,phylogenetics,substitution model},
month = {jan},
number = {1},
pages = {65--75},
title = {{Assessing the State of Substitution Models Describing Noncoding RNA Evolution}},
url = {http://gbe.oxfordjournals.org/content/6/1/65 http://gbe.oxfordjournals.org/content/6/1/65.full.pdf http://www.ncbi.nlm.nih.gov/pubmed/24391153},
volume = {6},
year = {2014}
}
@article{Stamatakis2014,
abstract = {Motivation: Phylogenies are increasingly used in all fields of medical and biological research. Moreover, because of the next-generation sequencing revolution, datasets used for conducting phylogenetic analyses grow at an unprecedented pace. RAxML (Randomized Axelerated Maximum Likelihood) is a popular program for phylogenetic analyses of large datasets under maximum likelihood. Since the last RAxML paper in 2006, it has been continuously maintained and extended to accommodate the increasingly growing input datasets and to serve the needs of the user community. Results: I present some of the most notable new features and extensions of RAxML, such as a substantial extension of substitution models and supported data types, the introduction of SSE3, AVX and AVX2 vector intrinsics, techniques for reducing the memory requirements of the code and a plethora of operations for conducting post-analyses on sets of trees. In addition, an up-to-date 50-page user manual covering all new RAxML options is available. Availability and implementation: The code is available under GNU GPL at https://github.com/stamatak/standard-RAxML. Contact: alexandros.stamatakis@h-its.org Supplementary information: Supplementary data are available at Bioinformatics online.},
author = {Stamatakis, Alexandros},
doi = {10.1093/bioinformatics/btu033},
file = {:home/dominik/Evolutionary-Biology/Papers/Stamatakis - 2014 - Bioinformatics.pdf:pdf},
issn = {1367-4803, 1460-2059},
journal = {Bioinformatics},
keywords = {Folder - Misc},
language = {en},
mendeley-tags = {Folder - Misc},
month = {may},
number = {9},
pages = {1312--1313},
shorttitle = {RAxML version 8},
title = {{RAxML version 8: a tool for phylogenetic analysis and post-analysis of large phylogenies}},
url = {http://bioinformatics.oxfordjournals.org/content/30/9/1312 http://bioinformatics.oxfordjournals.org/content/30/9/1312.full.pdf http://www.ncbi.nlm.nih.gov/pubmed/24451623},
volume = {30},
year = {2014}
}
@article{Quang2008,
[truncated: 430,527 more chars]
