# Supplementary material for: Polymorphism-Aware Species Trees with Advanced Mutation Models, Bootstrap, and Rate Heterogeneity
Source: Mol Biol Evol. 2019 Mar 2;36(6):1294–301. doi: 10.1093/molbev/msz043 (PMC6526911; doi:10.1093/molbev/msz043)
Supplement: Supplementary_Material_msz043 [file supplementary_material_msz043.zip › MBE-PoMo.aux]

\relax 
\citation{Tavare1986}
\citation{Yang2006}
\citation{Knowles2009}
\citation{Maddison1997}
\citation{Pamilo1988}
\citation{Degnan2013}
\citation{Degnan2009}
\citation{Gadagkar2005}
\@writefile{toc}{\contentsline {article}{Polymorphism-aware species trees with advanced mutation models, bootstrap and rate heterogeneity}{1}}
\@writefile{toc}{\contentsline {section}{Introduction}{1}}
\newlabel{sec:intro}{{}{1}}
\citation{Leache2017}
\citation{Rannala2003}
\citation{Drummond2007}
\citation{Heled2010}
\citation{Liu2008a}
\citation{Liu2010}
\citation{Mirarab2014a}
\citation{DeMaio2015}
\citation{Schrempf2016}
\citation{Schrempf2017}
\citation{Vogl2012}
\citation{Hasegawa1985}
\citation{DeMaio2015}
\citation{Schrempf2016}
\citation{Nguyen2015}
\@writefile{toc}{\contentsline {section}{New Approaches}{2}}
\newlabel{sec:new-approaches}{{}{2}}
\@writefile{toc}{\contentsline {paragraph}{Big data.}{2}}
\citation{Yang2006}
\citation{Yang1994a}
\citation{Kalyaanamoorthy2017}
\citation{Schwarz1978}
\citation{Akaike1973}
\@writefile{toc}{\contentsline {paragraph}{Simulator.}{3}}
\@writefile{toc}{\contentsline {paragraph}{Advanced models.}{3}}
\@writefile{toc}{\contentsline {paragraph}{ModelFinder.}{3}}
\citation{Efron1979}
\citation{Felsenstein1985}
\citation{Guindon2010}
\citation{Efron1979}
\citation{Hoang2018}
\citation{Prado-Martinez2013}
\citation{Kuhner1994}
\citation{Robinson1981}
\@writefile{toc}{\contentsline {paragraph}{Bootstrapping.}{4}}
\@writefile{toc}{\contentsline {section}{Results}{4}}
\newlabel{sec:results}{{}{4}}
\@writefile{toc}{\contentsline {paragraph}{Big data.}{4}}
\@writefile{lof}{\contentsline {figure}{\numberline {1}{\ignorespaces Branch score distance of concatenation approach and IQ-TREE-PoMo with $N=10$ and weighted binomial sampling for Yule trees with 100 species and ten individuals each. The tree height measured in coalescent units is $6N_e$, where $N_e$ is the effective population size. The HKY model was used for both inference methods. The heterozygosity is $\theta _W = 0.005$ per site. Each gene spans 1000 sites. The error bars are standard deviations of ten replicate analyses.\relax }}{4}}
\providecommand*\caption@xref[2]{\@setref\relax\@undefined{#1}}
\newlabel{fig:big-data}{{1}{4}}
\@writefile{toc}{\contentsline {paragraph}{Advanced models}{4}}
\citation{Tavare1986}
\citation{Schrempf2016}
\citation{Prado-Martinez2013}
\citation{Hoang2018}
\citation{Guindon2010}
\citation{Prado-Martinez2013}
\citation{Hoang2018}
\citation{Guindon2010}
\citation{Degnan2013}
\citation{Degnan2009}
\@writefile{lof}{\contentsline {figure}{\numberline {3}{\ignorespaces Branch score distance of weighted binomial and weighted hypergeometric sampling for Yule trees of height $3 N_e$ with twelve species and ten individuals each. Heterozygosity varies between $0.01$ and $0.1$.\relax }}{5}}
\newlabel{fig:high-het}{{3}{5}}
\@writefile{toc}{\contentsline {paragraph}{ModelFinder and bootstrapping.}{5}}
\@writefile{lof}{\contentsline {figure}{\numberline {4}{\ignorespaces Phylogeny inferred from primate data\nobreakspace  {}\citep  {Prado-Martinez2013}. Both, UFBoot2\nobreakspace  {}\citep  {Hoang2018} and SH-aLRT\nobreakspace  {}\citep  {Guindon2010} branch support tests evaluated to hundred percent support values. \relax }}{5}}
\newlabel{fig:primates}{{4}{5}}
\@writefile{toc}{\contentsline {section}{Discussion}{5}}
\citation{Mallo2017}
\citation{Prado-Martinez2013}
\citation{Lynch2016}
\@writefile{lof}{\contentsline {figure}{\numberline {2}{\ignorespaces Relative errors of the transition to transversion ratio $\Delta \kappa $, the heterozygosity $\Delta \theta $, and the shape parameter of the $\Gamma $ distributed mutation rate heterogeneity $\Delta \alpha $. The true shape parameter is $\alpha =0.3$ (A), $\alpha =1.0$ (B), and $\alpha = 5.0$ (C), respectively.\relax }}{6}}
\newlabel{fig:ratehet}{{2}{6}}
\citation{Prado-Martinez2013}
\citation{Kalyaanamoorthy2017}
\citation{Woodhams2015}
\citation{Schrempf2016}
\citation{Schrempf2017}
\citation{Moran1958}
\@writefile{toc}{\contentsline {section}{Materials and Methods}{8}}
\newlabel{sec:materials}{{}{8}}
\@writefile{toc}{\contentsline {paragraph}{PoMo.}{8}}
\citation{Hasegawa1985}
\citation{Tavare1986}
\citation{Schrempf2016}
\citation{Yule1925}
\citation{Mallo2015}
\citation{Rambaut1997}
\citation{Hasegawa1985}
\citation{Prado-Martinez2013}
\citation{Schrempf2016}
\@writefile{toc}{\contentsline {paragraph}{Big data.}{9}}
\@writefile{toc}{\contentsline {paragraph}{High heterozygosity.}{9}}
\@writefile{toc}{\contentsline {paragraph}{Simulator.}{9}}
\citation{Nei1987}
\citation{Yang1994a}
\@writefile{toc}{\contentsline {paragraph}{Advanced models.}{10}}
\citation{Kendall1949}
\@writefile{toc}{\contentsline {paragraph}{Sampling.}{11}}
\newlabel{eq:lh-leaves-simple}{{7}{11}}
\newlabel{eq:lh-leaves-weighted}{{8}{11}}
\citation{Prado-Martinez2013}
\citation{DeMaio2015}
\bibstyle{natbib}
\bibdata{library}
\bibcite{Akaike1973}{{1}{1973}{{Akaike}}{{Akaike}}}
\bibcite{DeMaio2015}{{2}{2015}{{{De Maio} {\em  et~al.}}}{{{De Maio}, Schrempf, and Kosiol}}}
\bibcite{Degnan2013}{{3}{2013}{{Degnan}}{{Degnan}}}
\bibcite{Degnan2009}{{4}{2009}{{Degnan and Rosenberg}}{{Degnan and Rosenberg}}}
\bibcite{Drummond2007}{{5}{2007}{{Drummond and Rambaut}}{{Drummond and Rambaut}}}
\bibcite{Efron1979}{{6}{1979}{{Efron}}{{Efron}}}
\newlabel{eq:eq:lh-leaves-weighted-binomial}{{10}{12}}
\newlabel{eq:eq:lh-leaves-weighted-binomial}{{11}{12}}
\@writefile{toc}{\contentsline {paragraph}{Bootstrapping using real data.}{12}}
\@writefile{toc}{\contentsline {section}{Acknowledgments}{12}}
\bibcite{Felsenstein1985}{{7}{1985}{{Felsenstein}}{{Felsenstein}}}
\bibcite{Gadagkar2005}{{8}{2005}{{Gadagkar {\em  et~al.}}}{{Gadagkar, Rosenberg, and Kumar}}}
\bibcite{Guindon2010}{{9}{2010}{{Guindon {\em  et~al.}}}{{Guindon, Dufayard, Lefort, Anisimova, Hordijk, and Gascuel}}}
\bibcite{Hasegawa1985}{{10}{1985}{{Hasegawa {\em  et~al.}}}{{Hasegawa, Kishino, and Yano}}}
\bibcite{Heled2010}{{11}{2010}{{Heled and Drummond}}{{Heled and Drummond}}}
\bibcite{Hoang2018}{{12}{2018}{{Hoang {\em  et~al.}}}{{Hoang, Chernomor, von Haeseler, Minh, and Le}}}
\bibcite{Kalyaanamoorthy2017}{{13}{2017}{{Kalyaanamoorthy {\em  et~al.}}}{{Kalyaanamoorthy, Minh, Wong, von Haeseler, and Jermiin}}}
\bibcite{Kendall1949}{{14}{1949}{{Kendall}}{{Kendall}}}
\bibcite{Knowles2009}{{15}{2009}{{Knowles}}{{Knowles}}}
\bibcite{Kuhner1994}{{16}{1994}{{Kuhner and Felsenstein}}{{Kuhner and Felsenstein}}}
\bibcite{Leache2017}{{17}{2017}{{Leach{\'{e}} and Oaks}}{{Leach{\'{e}} and Oaks}}}
\bibcite{Liu2008a}{{18}{2008}{{Liu}}{{Liu}}}
\bibcite{Liu2010}{{19}{2010}{{Liu {\em  et~al.}}}{{Liu, Yu, and Edwards}}}
\bibcite{Lynch2016}{{20}{2016}{{Lynch {\em  et~al.}}}{{Lynch, Ackerman, Gout, Long, Sung, Thomas, and Foster}}}
\bibcite{Maddison1997}{{21}{1997}{{Maddison}}{{Maddison}}}
\bibcite{Mallo2017}{{22}{2017}{{Mallo}}{{Mallo}}}
\bibcite{Mallo2015}{{23}{2016}{{Mallo {\em  et~al.}}}{{Mallo, {De Oliveira Martins}, and Posada}}}
\bibcite{Mirarab2014a}{{24}{2014}{{Mirarab {\em  et~al.}}}{{Mirarab, Reaz, Bayzid, Zimmermann, Swenson, and Warnow}}}
\bibcite{Moran1958}{{25}{1958}{{Moran}}{{Moran}}}
\bibcite{Nei1987}{{26}{1987}{{Nei}}{{Nei}}}
\bibcite{Nguyen2015}{{27}{2015}{{Nguyen {\em  et~al.}}}{{Nguyen, Schmidt, von Haeseler, and Minh}}}
\bibcite{Pamilo1988}{{28}{1988}{{Pamilo and Nei}}{{Pamilo and Nei}}}
\bibcite{Prado-Martinez2013}{{29}{2013}{{Prado-Martinez {\em  et~al.}}}{{Prado-Martinez, Sudmant, Kidd, Li, Kelley, Lorente-Galdos, Veeramah, Woerner, O'Connor, Santpere, Cagan, Theunert, Casals, Laayouni, Munch, Hobolth, Halager, Malig, Hernandez-Rodriguez, Hernando-Herraez, Pr{\"{u}}fer, Pybus, Johnstone, Lachmann, Alkan, Twigg, Petit, Baker, Hormozdiari, Fernandez-Callejo, Dabad, Wilson, Stevison, Camprub{\'{i}}, Carvalho, Ruiz-Herrera, Vives, Mele, Abello, Kondova, Bontrop, Pusey, Lankester, Kiyang, Bergl, Lonsdorf, Myers, Ventura, Gagneux, Comas, Siegismund, Blanc, Agueda-Calpena, Gut, Fulton, Tishkoff, Mullikin, Wilson, Gut, Gonder, Ryder, Hahn, Navarro, Akey, Bertranpetit, Reich, Mailund, Schierup, Hvilsom, Andr{\'{e}}s, Wall, Bustamante, Hammer, Eichler, and Marques-Bonet}}}
\bibcite{Rambaut1997}{{30}{1997}{{Rambaut and Grassly}}{{Rambaut and Grassly}}}
\bibcite{Rannala2003}{{31}{2003}{{Rannala and Yang}}{{Rannala and Yang}}}
\bibcite{Robinson1981}{{32}{1981}{{Robinson and Foulds}}{{Robinson and Foulds}}}
\bibcite{Schrempf2017}{{33}{2017}{{Schrempf and Hobolth}}{{Schrempf and Hobolth}}}
\bibcite{Schrempf2016}{{34}{2016}{{Schrempf {\em  et~al.}}}{{Schrempf, Minh, {De Maio}, von Haeseler, and Kosiol}}}
\bibcite{Schwarz1978}{{35}{1978}{{Schwarz}}{{Schwarz}}}
\bibcite{Tavare1986}{{36}{1986}{{Tavar{\'{e}}}}{{Tavar{\'{e}}}}}
\bibcite{Vogl2012}{{37}{2012}{{Vogl and Clemente}}{{Vogl and Clemente}}}
\bibcite{Woodhams2015}{{38}{2015}{{Woodhams {\em  et~al.}}}{{Woodhams, Fern{\'{a}}ndez-S{\'{a}}nchez, and Sumner}}}
\bibcite{Yang1994a}{{39}{1994}{{Yang}}{{Yang}}}
\bibcite{Yang2006}{{40}{2006}{{Yang}}{{Yang}}}
\bibcite{Yule1925}{{41}{1925}{{Yule}}{{Yule}}}
\global\@namedef{@lastpage}{14}
