# Supplementary material for: Polymorphism-Aware Species Trees with Advanced Mutation Models, Bootstrap, and Rate Heterogeneity
Source: Mol Biol Evol. 2019 Mar 2;36(6):1294–301. doi: 10.1093/molbev/msz043 (PMC6526911; doi:10.1093/molbev/msz043)
Supplement: Supplementary_Material_msz043 [file supplementary_material_msz043.zip › MBE-PoMo.bbl]

\begin{thebibliography}{}

\bibitem[Akaike(1973)Akaike]{Akaike1973}
Akaike, H. 1973.
\newblock {Information theory and an extension of the maximum likelihood
  principle}.
\newblock In B.~N. Petrov and F.~Csaki, editors, {\em Proceedings of the 2nd
  International Symposium on Information Theory, Tsahkadsor, Armenia, USSR,
  September 2-8, 1971\/}, pages 267--281, Budapest. Akad{\'{e}}miai
  Kiad{\'{o}}.

\bibitem[{De Maio} {\em et~al.}(2015){De Maio}, Schrempf, and
  Kosiol]{DeMaio2015}
{De Maio}, N., Schrempf, D., and Kosiol, C. 2015.
\newblock {PoMo: An Allele Frequency-Based Approach for Species Tree
  Estimation}.
\newblock {\em Systematic Biology\/}, {64}(6): 1018--1031.

\bibitem[Degnan(2013)Degnan]{Degnan2013}
Degnan, J.~H. 2013.
\newblock {Anomalous Unrooted Gene Trees}.
\newblock {\em Systematic Biology\/}, {62}(4): 574--590.

\bibitem[Degnan and Rosenberg(2009)Degnan and Rosenberg]{Degnan2009}
Degnan, J.~H. and Rosenberg, N.~A. 2009.
\newblock {Gene tree discordance, phylogenetic inference and the multispecies
  coalescent}.
\newblock {\em Trends in Ecology {\&} Evolution\/}, {24}(6): 332--340.

\bibitem[Drummond and Rambaut(2007)Drummond and Rambaut]{Drummond2007}
Drummond, A.~J. and Rambaut, A. 2007.
\newblock {BEAST: Bayesian evolutionary analysis by sampling trees}.
\newblock {\em BMC Evolutionary Biology\/}, {7}: 214.

\bibitem[Efron(1979)Efron]{Efron1979}
Efron, B. 1979.
\newblock {Bootstrap Methods: Another Look at the Jackknife}.
\newblock {\em The Annals of Statistics\/}, {7}(1): 1--26.

\bibitem[Felsenstein(1985)Felsenstein]{Felsenstein1985}
Felsenstein, J. 1985.
\newblock {Confidence limits on phylogenies: an approach using the bootstrap}.
\newblock {\em Evolution\/}, {39}(4): 783--791.

\bibitem[Gadagkar {\em et~al.}(2005)Gadagkar, Rosenberg, and
  Kumar]{Gadagkar2005}
Gadagkar, S.~R., Rosenberg, M.~S., and Kumar, S. 2005.
\newblock {Inferring species phylogenies from multiple genes: Concatenated
  sequence tree versus consensus gene tree}.
\newblock {\em Journal of Experimental Zoology Part B: Molecular and
  Developmental Evolution\/}, {304B}(1): 64--74.

\bibitem[Guindon {\em et~al.}(2010)Guindon, Dufayard, Lefort, Anisimova,
  Hordijk, and Gascuel]{Guindon2010}
Guindon, S., Dufayard, J.-F., Lefort, V., Anisimova, M., Hordijk, W., and
  Gascuel, O. 2010.
\newblock {New Algorithms and Methods to Estimate Maximum-Likelihood
  Phylogenies: Assessing the Performance of PhyML 3.0}.
\newblock {\em Systematic Biology\/}, {59}(3): 307--321.

\bibitem[Hasegawa {\em et~al.}(1985)Hasegawa, Kishino, and Yano]{Hasegawa1985}
Hasegawa, M., Kishino, H., and Yano, T.-a. 1985.
\newblock {Dating of the human-ape splitting by a molecular clock of
  mitochondrial DNA}.
\newblock {\em Journal of Molecular Evolution\/}, {22}(2): 160--174.

\bibitem[Heled and Drummond(2010)Heled and Drummond]{Heled2010}
Heled, J. and Drummond, A.~J. 2010.
\newblock {Bayesian Inference of Species Trees from Multilocus Data}.
\newblock {\em Molecular Biology and Evolution\/}, {27}(3): 570--580.

\bibitem[Hoang {\em et~al.}(2018)Hoang, Chernomor, von Haeseler, Minh, and
  Le]{Hoang2018}
Hoang, D.~T., Chernomor, O., von Haeseler, A., Minh, B.~Q., and Le, S.~V. 2018.
\newblock {UFBoot2: Improving the Ultrafast Bootstrap Approximation}.
\newblock {\em Molecular Biology and Evolution\/}, {35}(2): 518--522.

\bibitem[Kalyaanamoorthy {\em et~al.}(2017)Kalyaanamoorthy, Minh, Wong, von
  Haeseler, and Jermiin]{Kalyaanamoorthy2017}
Kalyaanamoorthy, S., Minh, B.~Q., Wong, T. K.~F., von Haeseler, A., and
  Jermiin, L.~S. 2017.
\newblock {ModelFinder: fast model selection for accurate phylogenetic
  estimates}.
\newblock {\em Nature Methods\/}.

\bibitem[Kendall(1949)Kendall]{Kendall1949}
Kendall, D.~G. 1949.
\newblock {Stochastic Processes and Population Growth}.
\newblock {\em Journal of the Royal Statistical Society. Series B
  (Methological)\/}, {11}(2): 230--282.

\bibitem[Knowles(2009)Knowles]{Knowles2009}
Knowles, L.~L. 2009.
\newblock {Estimating Species Trees: Methods of Phylogenetic Analysis When
  There Is Incongruence across Genes}.
\newblock {\em Systematic Biology\/}, {58}(5): 463--467.

\bibitem[Kuhner and Felsenstein(1994)Kuhner and Felsenstein]{Kuhner1994}
Kuhner, M.~K. and Felsenstein, J. 1994.
\newblock {A simulation comparison of phylogeny algorithms under equal and
  unequal evolutionary rates.}
\newblock {\em Molecular Biology and Evolution\/}, {11}(3): 459--468.

\bibitem[Leach{\'{e}} and Oaks(2017)Leach{\'{e}} and Oaks]{Leache2017}
Leach{\'{e}}, A.~D. and Oaks, J.~R. 2017.
\newblock {The Utility of Single Nucleotide Polymorphism (SNP) Data in
  Phylogenetics}.
\newblock {\em Annual Review of Ecology, Evolution, and Systematics\/},
  {48}(1): 69--84.

\bibitem[Liu(2008)Liu]{Liu2008a}
Liu, L. 2008.
\newblock {BEST: Bayesian estimation of species trees under the coalescent
  model}.
\newblock {\em Bioinformatics\/}, {24}(21): 2542--2543.

\bibitem[Liu {\em et~al.}(2010)Liu, Yu, and Edwards]{Liu2010}
Liu, L., Yu, L., and Edwards, S.~V. 2010.
\newblock {A maximum pseudo-likelihood approach for estimating species trees
  under the coalescent model}.
\newblock {\em BMC Evolutionary Biology\/}, {10}(1): 302.

\bibitem[Lynch {\em et~al.}(2016)Lynch, Ackerman, Gout, Long, Sung, Thomas, and
  Foster]{Lynch2016}
Lynch, M., Ackerman, M.~S., Gout, J.~F., Long, H., Sung, W., Thomas, W.~K., and
  Foster, P.~L. 2016.
\newblock {Genetic drift, selection and the evolution of the mutation rate}.
\newblock {\em Nature Reviews Genetics\/}, {17}(11): 704--714.

\bibitem[Maddison(1997)Maddison]{Maddison1997}
Maddison, W.~P. 1997.
\newblock {Gene Trees in Species Trees}.
\newblock {\em Systematic Biology\/}, {46}(3): 523--536.

\bibitem[Mallo(2017)Mallo]{Mallo2017}
Mallo, D. 2017.
\newblock {\em {Evaluation of phylogenomic methods for species tree
  estimation}\/}.
\newblock Ph.D. thesis, Universidad de Vigo.

\bibitem[Mallo {\em et~al.}(2016)Mallo, {De Oliveira Martins}, and
  Posada]{Mallo2015}
Mallo, D., {De Oliveira Martins}, L., and Posada, D. 2016.
\newblock {SimPhy: Phylogenomic Simulation of Gene, Locus, and Species Trees}.
\newblock {\em Systematic Biology\/}, {65}(2): 334--344.

\bibitem[Mirarab {\em et~al.}(2014)Mirarab, Reaz, Bayzid, Zimmermann, Swenson,
  and Warnow]{Mirarab2014a}
Mirarab, S., Reaz, R., Bayzid, M.~S., Zimmermann, T., Swenson, M.~S., and
  Warnow, T. 2014.
\newblock {ASTRAL: genome-scale coalescent-based species tree estimation}.
\newblock {\em Bioinformatics\/}, {30}(17): i541--i548.

\bibitem[Moran(1958)Moran]{Moran1958}
Moran, P. a.~P. 1958.
\newblock {Random processes in genetics}.
\newblock {\em Mathematical Proceedings of the Cambridge Philosophical
  Society\/}, {54}(01): 60--71.

\bibitem[Nei(1987)Nei]{Nei1987}
Nei, M. 1987.
\newblock {\em {Molecular Evolutionary Genetics}\/}.
\newblock Columbia University Press.

\bibitem[Nguyen {\em et~al.}(2015)Nguyen, Schmidt, von Haeseler, and
  Minh]{Nguyen2015}
Nguyen, L.-T., Schmidt, H.~A., von Haeseler, A., and Minh, B.~Q. 2015.
\newblock {IQ-TREE: A Fast and Effective Stochastic Algorithm for Estimating
  Maximum-Likelihood Phylogenies}.
\newblock {\em Molecular Biology and Evolution\/}, {32}(1): 268--274.

\bibitem[Pamilo and Nei(1988)Pamilo and Nei]{Pamilo1988}
Pamilo, P. and Nei, M. 1988.
\newblock {Relationships between gene trees and species trees.}
\newblock {\em Molecular Biology and Evolution\/}, {5}(5): 568--583.

\bibitem[Prado-Martinez {\em et~al.}(2013)Prado-Martinez, Sudmant, Kidd, Li,
  Kelley, Lorente-Galdos, Veeramah, Woerner, O'Connor, Santpere, Cagan,
  Theunert, Casals, Laayouni, Munch, Hobolth, Halager, Malig,
  Hernandez-Rodriguez, Hernando-Herraez, Pr{\"{u}}fer, Pybus, Johnstone,
  Lachmann, Alkan, Twigg, Petit, Baker, Hormozdiari, Fernandez-Callejo, Dabad,
  Wilson, Stevison, Camprub{\'{i}}, Carvalho, Ruiz-Herrera, Vives, Mele,
  Abello, Kondova, Bontrop, Pusey, Lankester, Kiyang, Bergl, Lonsdorf, Myers,
  Ventura, Gagneux, Comas, Siegismund, Blanc, Agueda-Calpena, Gut, Fulton,
  Tishkoff, Mullikin, Wilson, Gut, Gonder, Ryder, Hahn, Navarro, Akey,
  Bertranpetit, Reich, Mailund, Schierup, Hvilsom, Andr{\'{e}}s, Wall,
  Bustamante, Hammer, Eichler, and Marques-Bonet]{Prado-Martinez2013}
Prado-Martinez, J., Sudmant, P.~H., Kidd, J.~M., Li, H., Kelley, J.~L.,
  Lorente-Galdos, B., Veeramah, K.~R., Woerner, A.~E., O'Connor, T.~D.,
  Santpere, G., Cagan, A., Theunert, C., Casals, F., Laayouni, H., Munch, K.,
  Hobolth, A., Halager, A.~E., Malig, M., Hernandez-Rodriguez, J.,
  Hernando-Herraez, I., Pr{\"{u}}fer, K., Pybus, M., Johnstone, L., Lachmann,
  M., Alkan, C., Twigg, D., Petit, N., Baker, C., Hormozdiari, F.,
  Fernandez-Callejo, M., Dabad, M., Wilson, M.~L., Stevison, L.,
  Camprub{\'{i}}, C., Carvalho, T., Ruiz-Herrera, A., Vives, L., Mele, M.,
  Abello, T., Kondova, I., Bontrop, R.~E., Pusey, A., Lankester, F., Kiyang,
  J.~A., Bergl, R.~A., Lonsdorf, E., Myers, S., Ventura, M., Gagneux, P.,
  Comas, D., Siegismund, H., Blanc, J., Agueda-Calpena, L., Gut, M., Fulton,
  L., Tishkoff, S.~A., Mullikin, J.~C., Wilson, R.~K., Gut, I.~G., Gonder,
  M.~K., Ryder, O.~A., Hahn, B.~H., Navarro, A., Akey, J.~M., Bertranpetit, J.,
  Reich, D., Mailund, T., Schierup, M.~H., Hvilsom, C., Andr{\'{e}}s, A.~M.,
  Wall, J.~D., Bustamante, C.~D., Hammer, M.~F., Eichler, E.~E., and
  Marques-Bonet, T. 2013.
\newblock {Great ape genetic diversity and population history}.
\newblock {\em Nature\/}, {499}(7459): 471--475.

\bibitem[Rambaut and Grassly(1997)Rambaut and Grassly]{Rambaut1997}
Rambaut, A. and Grassly, N.~C. 1997.
\newblock {Seq-Gen: an application for the Monte Carlo simulation of DNA
  sequence evolution along phylogenetic trees}.
\newblock {\em Computer Applications in the Biosciences : CABIOS\/}, {13}(3):
  235--238.

\bibitem[Rannala and Yang(2003)Rannala and Yang]{Rannala2003}
Rannala, B. and Yang, Z. 2003.
\newblock {Bayes Estimation of Species Divergence Times and Ancestral
  Population Sizes Using DNA Sequences From Multiple Loci}.
\newblock {\em Genetics\/}, {164}(4): 1645--1656.

\bibitem[Robinson and Foulds(1981)Robinson and Foulds]{Robinson1981}
Robinson, D.~F. and Foulds, L.~R. 1981.
\newblock {Comparison of phylogenetic trees}.
\newblock {\em Mathematical Biosciences\/}, {53}(1-2): 131--147.

\bibitem[Schrempf and Hobolth(2017)Schrempf and Hobolth]{Schrempf2017}
Schrempf, D. and Hobolth, A. 2017.
\newblock {An alternative derivation of the stationary distribution of the
  multivariate neutral Wright–Fisher model for low mutation rates with a view
  to mutation rate estimation from site frequency data}.
\newblock {\em Theoretical Population Biology\/}, {114}: 88--94.

\bibitem[Schrempf {\em et~al.}(2016)Schrempf, Minh, {De Maio}, von Haeseler,
  and Kosiol]{Schrempf2016}
Schrempf, D., Minh, B.~Q., {De Maio}, N., von Haeseler, A., and Kosiol, C.
  2016.
\newblock {Reversible polymorphism-aware phylogenetic models and their
  application to tree inference}.
\newblock {\em Journal of Theoretical Biology\/}, {407}: 362--370.

\bibitem[Schwarz(1978)Schwarz]{Schwarz1978}
Schwarz, G.~E. 1978.
\newblock {Estimating the Dimension of a Model}.
\newblock {\em The Annals of Statistics\/}, {6}(2): 461--464.

\bibitem[Tavar{\'{e}}(1986)Tavar{\'{e}}]{Tavare1986}
Tavar{\'{e}}, S. 1986.
\newblock {Some Probabilistic and Statistical Problems in the Analysis of DNA
  Sequences}.
\newblock {\em Lectures on Mathematics in the Life Sciences\/}, {17}: 57--86.

\bibitem[Vogl and Clemente(2012)Vogl and Clemente]{Vogl2012}
Vogl, C. and Clemente, F. 2012.
\newblock {The allele-frequency spectrum in a decoupled Moran model with
  mutation, drift, and directional selection, assuming small mutation rates}.
\newblock {\em Theoretical Population Biology\/}, {81}(3): 197--209.

\bibitem[Woodhams {\em et~al.}(2015)Woodhams, Fern{\'{a}}ndez-S{\'{a}}nchez,
  and Sumner]{Woodhams2015}
Woodhams, M.~D., Fern{\'{a}}ndez-S{\'{a}}nchez, J., and Sumner, J.~G. 2015.
\newblock {A New Hierarchy of Phylogenetic Models Consistent with Heterogeneous
  Substitution Rates}.
\newblock {\em Systematic Biology\/}, {64}(4): 638--650.

\bibitem[Yang(1994)Yang]{Yang1994a}
Yang, Z. 1994.
\newblock {Maximum likelihood phylogenetic estimation from DNA sequences with
  variable rates over sites: approximate methods}.
\newblock {\em Journal of Molecular Evolution\/}, {39}(3): 306--314.

\bibitem[Yang(2006)Yang]{Yang2006}
Yang, Z. 2006.
\newblock {\em {Computational molecular evolution}\/}, volume 284.
\newblock Oxford University Press Oxford.

\bibitem[Yule(1925)Yule]{Yule1925}
Yule, G.~U. 1925.
\newblock {A Mathematical Theory of Evolution, Based on the Conclusions of Dr.
  J. C. Willis, F.R.S.}
\newblock {\em Philosophical Transactions of the Royal Society B: Biological
  Sciences\/}, {213}(402-410): 21--87.

\end{thebibliography}
