# Supplementary material for: Polymorphism-Aware Species Trees with Advanced Mutation Models, Bootstrap, and Rate Heterogeneity
Source: Mol Biol Evol. 2019 Mar 2;36(6):1294–301. doi: 10.1093/molbev/msz043 (PMC6526911; doi:10.1093/molbev/msz043)
Supplement: Supplementary_Material_msz043 [file supplementary_material_msz043.zip › MBE-PoMo.log]

This is pdfTeX, Version 3.1415926-2.4-1.40.13 (TeX Live 2012/W32TeX) (format=pdflatex 2013.5.9)  20 FEB 2019 16:37
entering extended mode
 restricted \write18 enabled.
 %&-line parsing enabled.
**MBE-PoMo.tex
(./MBE-PoMo.tex
LaTeX2e <2011/06/27>
Babel <v3.8m> and hyphenation patterns for english, dumylang, nohyphenation, ge
rman-x-2012-05-30, ngerman-x-2012-05-30, afrikaans, ancientgreek, ibycus, arabi
c, armenian, basque, bulgarian, catalan, pinyin, coptic, croatian, czech, danis
h, dutch, ukenglish, usenglishmax, esperanto, estonian, ethiopic, farsi, finnis
h, french, friulan, galician, german, ngerman, swissgerman, monogreek, greek, h
ungarian, icelandic, assamese, bengali, gujarati, hindi, kannada, malayalam, ma
rathi, oriya, panjabi, tamil, telugu, indonesian, interlingua, irish, italian, 
kurmanji, latin, latvian, lithuanian, mongolian, mongolianlmc, bokmal, nynorsk,
 piedmontese, polish, portuguese, romanian, romansh, russian, sanskrit, serbian
, serbianc, slovak, slovenian, spanish, swedish, turkish, turkmen, ukrainian, u
ppersorbian, welsh, loaded.
(./MBE.cls
Document Class: MBE 2007/03/23 v1.4b Standard LaTeX document class
(./crop.sty
Package: crop 2001/11/16 v1.6 cropmarks (mf)
\CROP@width=\dimen102
\CROP@height=\dimen103
\CROP@index=\count79
 (c:/texlive/2012/texmf-dist/tex/latex/graphics/graphics.sty
Package: graphics 2009/02/05 v1.0o Standard LaTeX Graphics (DPC,SPQR)

(c:/texlive/2012/texmf-dist/tex/latex/graphics/trig.sty
Package: trig 1999/03/16 v1.09 sin cos tan (DPC)
)
(c:/texlive/2012/texmf-dist/tex/latex/latexconfig/graphics.cfg
File: graphics.cfg 2010/04/23 v1.9 graphics configuration of TeX Live
)
Package graphics Info: Driver file: pdftex.def on input line 91.

(c:/texlive/2012/texmf-dist/tex/latex/pdftex-def/pdftex.def
File: pdftex.def 2011/05/27 v0.06d Graphics/color for pdfTeX

(c:/texlive/2012/texmf-dist/tex/generic/oberdiek/infwarerr.sty
Package: infwarerr 2010/04/08 v1.3 Providing info/warning/error messages (HO)
)
(c:/texlive/2012/texmf-dist/tex/generic/oberdiek/ltxcmds.sty
Package: ltxcmds 2011/11/09 v1.22 LaTeX kernel commands for general use (HO)
)
\Gread@gobject=\count80
))
\CROP@offset=\count81
Package crop Info: Local config file crop.cfg used on input line 346.

(c:/texlive/2012/texmf-dist/tex/xelatex/xetexconfig/crop.cfg))
Package crop Info: using pdf(la)tex graphics driver on input line 119.

(c:/texlive/2012/texmf-dist/tex/latex/amsmath/amsmath.sty
Package: amsmath 2013/01/14 v2.14 AMS math features
\@mathmargin=\skip41

For additional information on amsmath, use the `?' option.
(c:/texlive/2012/texmf-dist/tex/latex/amsmath/amstext.sty
Package: amstext 2000/06/29 v2.01

(c:/texlive/2012/texmf-dist/tex/latex/amsmath/amsgen.sty
File: amsgen.sty 1999/11/30 v2.0
\@emptytoks=\toks14
\ex@=\dimen104
))
(c:/texlive/2012/texmf-dist/tex/latex/amsmath/amsbsy.sty
Package: amsbsy 1999/11/29 v1.2d
\pmbraise@=\dimen105
)
(c:/texlive/2012/texmf-dist/tex/latex/amsmath/amsopn.sty
Package: amsopn 1999/12/14 v2.01 operator names
)
\inf@bad=\count82
LaTeX Info: Redefining \frac on input line 210.
\uproot@=\count83
\leftroot@=\count84
LaTeX Info: Redefining \overline on input line 306.
\classnum@=\count85
\DOTSCASE@=\count86
LaTeX Info: Redefining \ldots on input line 378.
LaTeX Info: Redefining \dots on input line 381.
LaTeX Info: Redefining \cdots on input line 466.
\Mathstrutbox@=\box26
\strutbox@=\box27
\big@size=\dimen106
LaTeX Font Info:    Redeclaring font encoding OML on input line 566.
LaTeX Font Info:    Redeclaring font encoding OMS on input line 567.
\macc@depth=\count87
\c@MaxMatrixCols=\count88
\dotsspace@=\muskip10
\c@parentequation=\count89
\dspbrk@lvl=\count90
\tag@help=\toks15
\row@=\count91
\column@=\count92
\maxfields@=\count93
\andhelp@=\toks16
\eqnshift@=\dimen107
\alignsep@=\dimen108
\tagshift@=\dimen109
\tagwidth@=\dimen110
\totwidth@=\dimen111
\lineht@=\dimen112
\@envbody=\toks17
\multlinegap=\skip42
\multlinetaggap=\skip43
\mathdisplay@stack=\toks18
LaTeX Info: Redefining \[ on input line 2665.
LaTeX Info: Redefining \] on input line 2666.
)
(c:/texlive/2012/texmf-dist/tex/latex/amsfonts/amssymb.sty
Package: amssymb 2013/01/14 v3.01 AMS font symbols

(c:/texlive/2012/texmf-dist/tex/latex/amsfonts/amsfonts.sty
Package: amsfonts 2013/01/14 v3.01 Basic AMSFonts support
\symAMSa=\mathgroup4
\symAMSb=\mathgroup5
LaTeX Font Info:    Overwriting math alphabet `\mathfrak' in version `bold'
(Font)                  U/euf/m/n --> U/euf/b/n on input line 106.
))
(c:/texlive/2012/texmf-dist/tex/latex/base/latexsym.sty
Package: latexsym 1998/08/17 v2.2e Standard LaTeX package (lasy symbols)
\symlasy=\mathgroup6
LaTeX Font Info:    Overwriting symbol font `lasy' in version `bold'
(Font)                  U/lasy/m/n --> U/lasy/b/n on input line 47.
)
(c:/texlive/2012/texmf-dist/tex/latex/float/float.sty
Package: float 2001/11/08 v1.3d Float enhancements (AL)
\c@float@type=\count94
\float@exts=\toks19
\float@box=\box28
\@float@everytoks=\toks20
\@floatcapt=\box29
)
(c:/texlive/2012/texmf-dist/tex/latex/graphics/epsfig.sty
Package: epsfig 1999/02/16 v1.7a (e)psfig emulation (SPQR)

(c:/texlive/2012/texmf-dist/tex/latex/graphics/graphicx.sty
Package: graphicx 1999/02/16 v1.0f Enhanced LaTeX Graphics (DPC,SPQR)

(c:/texlive/2012/texmf-dist/tex/latex/graphics/keyval.sty
Package: keyval 1999/03/16 v1.13 key=value parser (DPC)
\KV@toks@=\toks21
)
\Gin@req@height=\dimen113
\Gin@req@width=\dimen114
)
\epsfxsize=\dimen115
\epsfysize=\dimen116
)
(c:/texlive/2012/texmf-dist/tex/latex/wrapfig/wrapfig.sty
\wrapoverhang=\dimen117
\WF@size=\dimen118
\c@WF@wrappedlines=\count95
\WF@box=\box30
\WF@everypar=\toks22
Package: wrapfig 2003/01/31  v 3.6
)
(c:/texlive/2012/texmf-dist/tex/latex/sttools/stfloats.sty
Package: stfloats 2012/05/29 v1.1 Improve float mechanism and baselineskip sett
ings
\@dblbotnum=\count96
\c@dblbotnumber=\count97
)
(c:/texlive/2012/texmf-dist/tex/latex/tools/multicol.sty
Package: multicol 2011/06/27 v1.7a multicolumn formatting (FMi)
\c@tracingmulticols=\count98
\mult@box=\box31
\multicol@leftmargin=\dimen119
\c@unbalance=\count99
\c@collectmore=\count100
\doublecol@number=\count101
\multicoltolerance=\count102
\multicolpretolerance=\count103
\full@width=\dimen120
\page@free=\dimen121
\premulticols=\dimen122
\postmulticols=\dimen123
\multicolsep=\skip44
\multicolbaselineskip=\skip45
\partial@page=\box32
\last@line=\box33
\mult@rightbox=\box34
\mult@grightbox=\box35
\mult@gfirstbox=\box36
\mult@firstbox=\box37
\@tempa=\box38
\@tempa=\box39
\@tempa=\box40
\@tempa=\box41
\@tempa=\box42
\@tempa=\box43
\@tempa=\box44
\@tempa=\box45
\@tempa=\box46
\@tempa=\box47
\@tempa=\box48
\@tempa=\box49
\@tempa=\box50
\@tempa=\box51
\@tempa=\box52
\@tempa=\box53
\@tempa=\box54
\c@columnbadness=\count104
\c@finalcolumnbadness=\count105
\last@try=\dimen124
\multicolovershoot=\dimen125
\multicolundershoot=\dimen126
\mult@nat@firstbox=\box55
\colbreak@box=\box56
\multicol@sort@counter=\count106
)
(c:/texlive/2012/texmf-dist/tex/latex/rotating/rotating.sty
Package: rotating 2009/03/28 v2.16a rotated objects in LaTeX

(c:/texlive/2012/texmf-dist/tex/latex/base/ifthen.sty
Package: ifthen 2001/05/26 v1.1c Standard LaTeX ifthen package (DPC)
)
\c@r@tfl@t=\count107
\rotFPtop=\skip46
\rotFPbot=\skip47
\rot@float@box=\box57
\rot@mess@toks=\toks23
)
(c:/texlive/2012/texmf-dist/tex/latex/multirow/multirow.sty
\bigstrutjot=\dimen127
)
(c:/texlive/2012/texmf-dist/tex/latex/tools/dcolumn.sty
Package: dcolumn 2001/05/28 v1.06 decimal alignment package (DPC)

(c:/texlive/2012/texmf-dist/tex/latex/tools/array.sty
Package: array 2008/09/09 v2.4c Tabular extension package (FMi)
\col@sep=\dimen128
\extrarowheight=\dimen129
\NC@list=\toks24
\extratabsurround=\skip48
\backup@length=\skip49
))
(c:/texlive/2012/texmf-dist/tex/latex/boxedminipage/boxedminipage.sty)
(c:/texlive/2012/texmf-dist/tex/latex/base/makeidx.sty
Package: makeidx 2000/03/29 v1.0m Standard LaTeX package
)
(c:/texlive/2012/texmf-dist/tex/latex/soul/soul.sty
Package: soul 2003/11/17 v2.4 letterspacing/underlining (mf)
\SOUL@word=\toks25
\SOUL@lasttoken=\toks26
\SOUL@cmds=\toks27
\SOUL@buffer=\toks28
\SOUL@token=\toks29
\SOUL@spaceskip=\skip50
\SOUL@ttwidth=\dimen130
\SOUL@uldp=\dimen131
\SOUL@ulht=\dimen132
)
(c:/texlive/2012/texmf-dist/tex/latex/url/url.sty
\Urlmuskip=\muskip11
Package: url 2006/04/12  ver 3.3  Verb mode for urls, etc.
)
(c:/texlive/2012/texmf-dist/tex/latex/tools/xspace.sty
Package: xspace 2009/10/20 v1.13 Space after command names (DPC,MH)
)
(c:/texlive/2012/texmf-dist/tex/latex/graphics/color.sty
Package: color 2005/11/14 v1.0j Standard LaTeX Color (DPC)

(c:/texlive/2012/texmf-dist/tex/latex/latexconfig/color.cfg
File: color.cfg 2007/01/18 v1.5 color configuration of teTeX/TeXLive
)
Package color Info: Driver file: pdftex.def on input line 130.
)

LaTeX Font Warning: Font shape `OT1/cmr/m/n' in size <10.5> not available
(Font)              size <10.95> substituted on input line 127.

\cropenskip=\dimen133
\PVskip=\dimen134
\jnameskip=\skip51
\titleskip=\dimen135
\authorskip=\dimen136
\ruleskip=\dimen137
\ruleht=\dimen138
\belowmktitskip=\skip52
\alignmkadj=\skip53
\alignadj=\skip54
\aboveheaderskip=\skip55
\belowheaderskip=\skip56
\abovefmheaderskip=\skip57
\belowfmheaderskip=\skip58
\abovecnskip=\skip59
\belowcnskip=\skip60
\abovectskip=\skip61
\belowctskip=\skip62
\aboveauskip=\skip63
\belowauskip=\skip64
\aboveaffskip=\skip65
\belowaffskip=\skip66
\abovefmcnskip=\skip67
\belowfmcnskip=\skip68
\abovefmctskip=\skip69
\belowfmctskip=\skip70
\firstlinefixedpos=\skip71
\chapnobox=\box58
\chapwdwidth=\dimen139
\chapnowd=\dimen140
\chrulesp=\dimen141
\droplines=\count108
\dropsep=\dimen142
\capvskip=\skip72
\caphskip=\skip73
\capwd=\dimen143
\droplinewd=\dimen144
\c@part=\count109
\c@chapter=\count110
\c@section=\count111
\c@subsection=\count112
\c@subsubsection=\count113
\c@paragraph=\count114
\c@subparagraph=\count115
\c@subsubparagraph=\count116
\labelwidthi=\dimen145
\labelwidthii=\dimen146
\labelwidthiii=\dimen147
\labelwidthiv=\dimen148
\topsepi=\skip74
\topsepii=\skip75
\topsepiii=\skip76
\topsepiv=\skip77
\itemsepi=\skip78
\itemsepii=\skip79
\itemsepiii=\skip80
\itemsepiv=\skip81
\labelsepi=\dimen149
\labelsepii=\dimen150
\labelsepiii=\dimen151
\labelsepiv=\dimen152
\parsepi=\dimen153
\parsepii=\dimen154
\parsepiii=\dimen155
\parsepiv=\dimen156
\rightmargini=\dimen157
\rightmarginii=\dimen158
\rightmarginiii=\dimen159
\rightmarginiv=\dimen160
\itemindenti=\dimen161
\itemindentii=\dimen162
\itemindentiii=\dimen163
\itemindentiv=\dimen164
\labelleftmargin=\dimen165
\c@figure=\count117
\c@table=\count118
\abovecaptionskip=\skip82
\belowcaptionskip=\skip83
\figurewidth=\dimen166
\figureheight=\dimen167
\dwidth=\dimen168
\dheight=\dimen169
\ncolumns=\count119
\nrows=\count120
\tablewd=\dimen170
\tablewidth=\dimen171
\captionwd=\dimen172
\tempbox=\box59
\tableleftskip=\skip84
\tablerightskip=\skip85
\tablecapleftskip=\skip86
\tablecaprightskip=\skip87
\tablefootleftskip=\skip88
\tablefootrightskip=\skip89
\rotdimen=\dimen173
\footnumskip=\dimen174
\bibindent=\dimen175
\maxbibwd=\dimen176
(./cpl-natbib.sty
Package: cpl-natbib 2000/07/24 7.0a (PWD)
\bibhang=\skip90
\bibsep=\skip91
LaTeX Info: Redefining \cite on input line 509.
\c@NAT@ctr=\count121
)
\hours=\count122
\minutes=\count123
\grid@sidemargin=\dimen177
\grid@wd=\dimen178
\grid@ht=\dimen179
\grid@linewd=\dimen180
\grid@topofline=\dimen181
LaTeX Info: Redefining \textso on input line 2513.
\currfontsize=\dimen182
 (c:/texlive/2012/texmf-dist/tex/latex/amscls/amsthm.sty
Package: amsthm 2004/08/06 v2.20
\thm@style=\toks30
\thm@bodyfont=\toks31
\thm@headfont=\toks32
\thm@notefont=\toks33
\thm@headpunct=\toks34
\thm@preskip=\skip92
\thm@postskip=\skip93
\thm@headsep=\skip94
\dth@everypar=\toks35
)
\c@defn=\count124
\c@propn=\count125
\c@Lem=\count126
\c@rem=\count127
\@indexfile=\write3
\openout3 = `MBE-PoMo.idx'.


Writing index file MBE-PoMo.idx
) (./epstopdf.sty
Package: epstopdf 2001/02/04 v1.1 Conversion with epstopdf on the fly (HO)
) (c:/texlive/2012/texmf-dist/tex/latex/base/inputenc.sty
Package: inputenc 2008/03/30 v1.1d Input encoding file
\inpenc@prehook=\toks36
\inpenc@posthook=\toks37

(c:/texlive/2012/texmf-dist/tex/latex/base/utf8.def
File: utf8.def 2008/04/05 v1.1m UTF-8 support for inputenc
Now handling font encoding OML ...
... no UTF-8 mapping file for font encoding OML
Now handling font encoding T1 ...
... processing UTF-8 mapping file for font encoding T1

(c:/texlive/2012/texmf-dist/tex/latex/base/t1enc.dfu
File: t1enc.dfu 2008/04/05 v1.1m UTF-8 support for inputenc
   defining Unicode char U+00A1 (decimal 161)
   defining Unicode char U+00A3 (decimal 163)
   defining Unicode char U+00AB (decimal 171)
   defining Unicode char U+00BB (decimal 187)
   defining Unicode char U+00BF (decimal 191)
   defining Unicode char U+00C0 (decimal 192)
   defining Unicode char U+00C1 (decimal 193)
   defining Unicode char U+00C2 (decimal 194)
   defining Unicode char U+00C3 (decimal 195)
   defining Unicode char U+00C4 (decimal 196)
   defining Unicode char U+00C5 (decimal 197)
   defining Unicode char U+00C6 (decimal 198)
   defining Unicode char U+00C7 (decimal 199)
   defining Unicode char U+00C8 (decimal 200)
   defining Unicode char U+00C9 (decimal 201)
   defining Unicode char U+00CA (decimal 202)
   defining Unicode char U+00CB (decimal 203)
   defining Unicode char U+00CC (decimal 204)
   defining Unicode char U+00CD (decimal 205)
   defining Unicode char U+00CE (decimal 206)
   defining Unicode char U+00CF (decimal 207)
   defining Unicode char U+00D0 (decimal 208)
   defining Unicode char U+00D1 (decimal 209)
   defining Unicode char U+00D2 (decimal 210)
   defining Unicode char U+00D3 (decimal 211)
   defining Unicode char U+00D4 (decimal 212)
   defining Unicode char U+00D5 (decimal 213)
   defining Unicode char U+00D6 (decimal 214)
   defining Unicode char U+00D8 (decimal 216)
   defining Unicode char U+00D9 (decimal 217)
   defining Unicode char U+00DA (decimal 218)
   defining Unicode char U+00DB (decimal 219)
   defining Unicode char U+00DC (decimal 220)
   defining Unicode char U+00DD (decimal 221)
   defining Unicode char U+00DE (decimal 222)
   defining Unicode char U+00DF (decimal 223)
   defining Unicode char U+00E0 (decimal 224)
   defining Unicode char U+00E1 (decimal 225)
   defining Unicode char U+00E2 (decimal 226)
   defining Unicode char U+00E3 (decimal 227)
   defining Unicode char U+00E4 (decimal 228)
   defining Unicode char U+00E5 (decimal 229)
   defining Unicode char U+00E6 (decimal 230)
   defining Unicode char U+00E7 (decimal 231)
   defining Unicode char U+00E8 (decimal 232)
   defining Unicode char U+00E9 (decimal 233)
   defining Unicode char U+00EA (decimal 234)
   defining Unicode char U+00EB (decimal 235)
   defining Unicode char U+00EC (decimal 236)
   defining Unicode char U+00ED (decimal 237)
   defining Unicode char U+00EE (decimal 238)
   defining Unicode char U+00EF (decimal 239)
   defining Unicode char U+00F0 (decimal 240)
   defining Unicode char U+00F1 (decimal 241)
   defining Unicode char U+00F2 (decimal 242)
   defining Unicode char U+00F3 (decimal 243)
   defining Unicode char U+00F4 (decimal 244)
   defining Unicode char U+00F5 (decimal 245)
   defining Unicode char U+00F6 (decimal 246)
   defining Unicode char U+00F8 (decimal 248)
   defining Unicode char U+00F9 (decimal 249)
   defining Unicode char U+00FA (decimal 250)
   defining Unicode char U+00FB (decimal 251)
   defining Unicode char U+00FC (decimal 252)
   defining Unicode char U+00FD (decimal 253)
   defining Unicode char U+00FE (decimal 254)
   defining Unicode char U+00FF (decimal 255)
   defining Unicode char U+0102 (decimal 258)
   defining Unicode char U+0103 (decimal 259)
   defining Unicode char U+0104 (decimal 260)
   defining Unicode char U+0105 (decimal 261)
   defining Unicode char U+0106 (decimal 262)
   defining Unicode char U+0107 (decimal 263)
   defining Unicode char U+010C (decimal 268)
   defining Unicode char U+010D (decimal 269)
   defining Unicode char U+010E (decimal 270)
   defining Unicode char U+010F (decimal 271)
   defining Unicode char U+0110 (decimal 272)
   defining Unicode char U+0111 (decimal 273)
   defining Unicode char U+0118 (decimal 280)
   defining Unicode char U+0119 (decimal 281)
   defining Unicode char U+011A (decimal 282)
   defining Unicode char U+011B (decimal 283)
   defining Unicode char U+011E (decimal 286)
   defining Unicode char U+011F (decimal 287)
   defining Unicode char U+0130 (decimal 304)
   defining Unicode char U+0131 (decimal 305)
   defining Unicode char U+0132 (decimal 306)
   defining Unicode char U+0133 (decimal 307)
   defining Unicode char U+0139 (decimal 313)
   defining Unicode char U+013A (decimal 314)
   defining Unicode char U+013D (decimal 317)
   defining Unicode char U+013E (decimal 318)
   defining Unicode char U+0141 (decimal 321)
   defining Unicode char U+0142 (decimal 322)
   defining Unicode char U+0143 (decimal 323)
   defining Unicode char U+0144 (decimal 324)
   defining Unicode char U+0147 (decimal 327)
   defining Unicode char U+0148 (decimal 328)
   defining Unicode char U+014A (decimal 330)
   defining Unicode char U+014B (decimal 331)
   defining Unicode char U+0150 (decimal 336)
   defining Unicode char U+0151 (decimal 337)
   defining Unicode char U+0152 (decimal 338)
   defining Unicode char U+0153 (decimal 339)
   defining Unicode char U+0154 (decimal 340)
   defining Unicode char U+0155 (decimal 341)
   defining Unicode char U+0158 (decimal 344)
   defining Unicode char U+0159 (decimal 345)
   defining Unicode char U+015A (decimal 346)
   defining Unicode char U+015B (decimal 347)
   defining Unicode char U+015E (decimal 350)
   defining Unicode char U+015F (decimal 351)
   defining Unicode char U+0160 (decimal 352)
   defining Unicode char U+0161 (decimal 353)
   defining Unicode char U+0162 (decimal 354)
   defining Unicode char U+0163 (decimal 355)
   defining Unicode char U+0164 (decimal 356)
   defining Unicode char U+0165 (decimal 357)
   defining Unicode char U+016E (decimal 366)
   defining Unicode char U+016F (decimal 367)
   defining Unicode char U+0170 (decimal 368)
   defining Unicode char U+0171 (decimal 369)
   defining Unicode char U+0178 (decimal 376)
   defining Unicode char U+0179 (decimal 377)
   defining Unicode char U+017A (decimal 378)
   defining Unicode char U+017B (decimal 379)
   defining Unicode char U+017C (decimal 380)
   defining Unicode char U+017D (decimal 381)
   defining Unicode char U+017E (decimal 382)
   defining Unicode char U+200C (decimal 8204)
   defining Unicode char U+2013 (decimal 8211)
   defining Unicode char U+2014 (decimal 8212)
   defining Unicode char U+2018 (decimal 8216)
   defining Unicode char U+2019 (decimal 8217)
   defining Unicode char U+201A (decimal 8218)
   defining Unicode char U+201C (decimal 8220)
   defining Unicode char U+201D (decimal 8221)
   defining Unicode char U+201E (decimal 8222)
   defining Unicode char U+2030 (decimal 8240)
   defining Unicode char U+2031 (decimal 8241)
   defining Unicode char U+2039 (decimal 8249)
   defining Unicode char U+203A (decimal 8250)
   defining Unicode char U+2423 (decimal 9251)
)
Now handling font encoding OT1 ...
... processing UTF-8 mapping file for font encoding OT1

(c:/texlive/2012/texmf-dist/tex/latex/base/ot1enc.dfu
File: ot1enc.dfu 2008/04/05 v1.1m UTF-8 support for inputenc
   defining Unicode char U+00A1 (decimal 161)
   defining Unicode char U+00A3 (decimal 163)
   defining Unicode char U+00B8 (decimal 184)
   defining Unicode char U+00BF (decimal 191)
   defining Unicode char U+00C5 (decimal 197)
   defining Unicode char U+00C6 (decimal 198)
   defining Unicode char U+00D8 (decimal 216)
   defining Unicode char U+00DF (decimal 223)
   defining Unicode char U+00E6 (decimal 230)
   defining Unicode char U+00EC (decimal 236)
   defining Unicode char U+00ED (decimal 237)
   defining Unicode char U+00EE (decimal 238)
   defining Unicode char U+00EF (decimal 239)
   defining Unicode char U+00F8 (decimal 248)
   defining Unicode char U+0131 (decimal 305)
   defining Unicode char U+0141 (decimal 321)
   defining Unicode char U+0142 (decimal 322)
   defining Unicode char U+0152 (decimal 338)
   defining Unicode char U+0153 (decimal 339)
   defining Unicode char U+2013 (decimal 8211)
   defining Unicode char U+2014 (decimal 8212)
   defining Unicode char U+2018 (decimal 8216)
   defining Unicode char U+2019 (decimal 8217)
   defining Unicode char U+201C (decimal 8220)
   defining Unicode char U+201D (decimal 8221)
)
Now handling font encoding OMS ...
... processing UTF-8 mapping file for font encoding OMS

(c:/texlive/2012/texmf-dist/tex/latex/base/omsenc.dfu
File: omsenc.dfu 2008/04/05 v1.1m UTF-8 support for inputenc
   defining Unicode char U+00A7 (decimal 167)
   defining Unicode char U+00B6 (decimal 182)
   defining Unicode char U+00B7 (decimal 183)
   defining Unicode char U+2020 (decimal 8224)
   defining Unicode char U+2021 (decimal 8225)
   defining Unicode char U+2022 (decimal 8226)
)
Now handling font encoding OMX ...
... no UTF-8 mapping file for font encoding OMX
Now handling font encoding U ...
... no UTF-8 mapping file for font encoding U
   defining Unicode char U+00A9 (decimal 169)
   defining Unicode char U+00AA (decimal 170)
   defining Unicode char U+00AE (decimal 174)
   defining Unicode char U+00BA (decimal 186)
   defining Unicode char U+02C6 (decimal 710)
   defining Unicode char U+02DC (decimal 732)
   defining Unicode char U+200C (decimal 8204)
   defining Unicode char U+2026 (decimal 8230)
   defining Unicode char U+2122 (decimal 8482)
   defining Unicode char U+2423 (decimal 9251)
))
(c:/texlive/2012/texmf-dist/tex/latex/tools/xr.sty
Package: xr 1994/05/28 v5.02 eXternal References (DPC)
)
(c:/texlive/2012/texmf-dist/tex/latex/caption/subcaption.sty
Package: subcaption 2013/02/03 v1.1-62 Sub-captions (AR)

(c:/texlive/2012/texmf-dist/tex/latex/caption/caption.sty
Package: caption 2013/02/03 v3.3-65 Customizing captions (AR)

(c:/texlive/2012/texmf-dist/tex/latex/caption/caption3.sty
Package: caption3 2013/02/03 v1.5-62 caption3 kernel (AR)
\captionmargin=\dimen183
\captionmargin@=\dimen184
\captionwidth=\dimen185
\caption@tempdima=\dimen186
\caption@indent=\dimen187
\caption@parindent=\dimen188
\caption@hangindent=\dimen189
Package caption Info: Unknown document class (or package),
(caption)             standard defaults will be used.
)

Package caption Warning: Unsupported document class (or package) detected,
(caption)                usage of the caption package is not recommended.
See the caption package documentation for explanation.

Package caption Info: \@makecaption = \long macro:#1#2->\vskip 0pt\sbox \@tempb
oxa {\noindent \figurecaptionfont {\figurenumberfont #1}\hskip 0.5em#2\vphantom
 {pyg}}\ifdim \wd \@tempboxa >\hsize \noindent \figurecaptionfont {\figurenumbe
rfont #1}\hskip 0.5em#2\vphantom {pyg}\par \else \global \@minipagefalse \hb@xt
@ \hsize {\box \@tempboxa \hfil }\fi \vskip 2pt \hrule height .5pt \vskip 0pt.
\c@ContinuedFloat=\count128
Package caption Info: float package is loaded.
Package caption Info: rotating package is loaded.
Package caption Info: wrapfig package is loaded.
)
\c@subfigure=\count129
\c@subtable=\count130
) (./MBE-PoMo.aux

LaTeX Warning: Label `eq:eq:lh-leaves-weighted-binomial' multiply defined.

)
\openout1 = `MBE-PoMo.aux'.

LaTeX Font Info:    Checking defaults for OML/cmm/m/it on input line 50.
LaTeX Font Info:    ... okay on input line 50.
LaTeX Font Info:    Checking defaults for T1/cmr/m/n on input line 50.
LaTeX Font Info:    ... okay on input line 50.
LaTeX Font Info:    Checking defaults for OT1/cmr/m/n on input line 50.
LaTeX Font Info:    ... okay on input line 50.
LaTeX Font Info:    Checking defaults for OMS/cmsy/m/n on input line 50.
LaTeX Font Info:    ... okay on input line 50.
LaTeX Font Info:    Checking defaults for OMX/cmex/m/n on input line 50.
LaTeX Font Info:    ... okay on input line 50.
LaTeX Font Info:    Checking defaults for U/cmr/m/n on input line 50.
LaTeX Font Info:    ... okay on input line 50.
 (c:/texlive/2012/texmf-dist/tex/context/base/supp-pdf.mkii
[Loading MPS to PDF converter (version 2006.09.02).]
\scratchcounter=\count131
\scratchdimen=\dimen190
\scratchbox=\box60
\nofMPsegments=\count132
\nofMParguments=\count133
\everyMPshowfont=\toks38
\MPscratchCnt=\count134
\MPscratchDim=\dimen191
\MPnumerator=\count135
\makeMPintoPDFobject=\count136
\everyMPtoPDFconversion=\toks39
) (c:/texlive/2012/texmf-dist/tex/generic/oberdiek/pdftexcmds.sty
Package: pdftexcmds 2011/11/29 v0.20 Utility functions of pdfTeX for LuaTeX (HO
)

(c:/texlive/2012/texmf-dist/tex/generic/oberdiek/ifluatex.sty
Package: ifluatex 2010/03/01 v1.3 Provides the ifluatex switch (HO)
Package ifluatex Info: LuaTeX not detected.
)
(c:/texlive/2012/texmf-dist/tex/generic/oberdiek/ifpdf.sty
Package: ifpdf 2011/01/30 v2.3 Provides the ifpdf switch (HO)
Package ifpdf Info: pdfTeX in PDF mode is detected.
)
Package pdftexcmds Info: LuaTeX not detected.
Package pdftexcmds Info: \pdf@primitive is available.
Package pdftexcmds Info: \pdf@ifprimitive is available.
Package pdftexcmds Info: \pdfdraftmode found.
)
(c:/texlive/2012/texmf-dist/tex/latex/oberdiek/epstopdf-base.sty
Package: epstopdf-base 2010/02/09 v2.5 Base part for package epstopdf

(c:/texlive/2012/texmf-dist/tex/latex/oberdiek/grfext.sty
Package: grfext 2010/08/19 v1.1 Manage graphics extensions (HO)

(c:/texlive/2012/texmf-dist/tex/generic/oberdiek/kvdefinekeys.sty
Package: kvdefinekeys 2011/04/07 v1.3 Define keys (HO)
))
(c:/texlive/2012/texmf-dist/tex/latex/oberdiek/kvoptions.sty
Package: kvoptions 2011/06/30 v3.11 Key value format for package options (HO)

(c:/texlive/2012/texmf-dist/tex/generic/oberdiek/kvsetkeys.sty
Package: kvsetkeys 2012/04/25 v1.16 Key value parser (HO)

(c:/texlive/2012/texmf-dist/tex/generic/oberdiek/etexcmds.sty
Package: etexcmds 2011/02/16 v1.5 Avoid name clashes with e-TeX commands (HO)
Package etexcmds Info: Could not find \expanded.
(etexcmds)             That can mean that you are not using pdfTeX 1.50 or
(etexcmds)             that some package has redefined \expanded.
(etexcmds)             In the latter case, load this package earlier.
)))
Package epstopdf-base Info: Redefining graphics rule for `.eps' on input line 4
34.
Package grfext Info: Graphics extension search list:
(grfext)             [.png,.pdf,.jpg,.mps,.jpeg,.jbig2,.jb2,.PNG,.PDF,.JPG,.JPE
G,.JBIG2,.JB2,.eps]
(grfext)             \AppendGraphicsExtensions on input line 452.

(c:/texlive/2012/texmf-dist/tex/latex/latexconfig/epstopdf-sys.cfg
File: epstopdf-sys.cfg 2010/07/13 v1.3 Configuration of (r)epstopdf for TeX Liv
e
))
Package caption Info: Begin \AtBeginDocument code.
Package caption Info: End \AtBeginDocument code.


LaTeX Font Warning: Font shape `OT1/cmr/b/n' in size <20> not available
(Font)              size <20.74> substituted on input line 98.


LaTeX Font Warning: Font shape `OT1/cmr/m/n' in size <12.5> not available
(Font)              size <12> substituted on input line 98.

LaTeX Font Info:    Calculating math sizes for size <12.5> on input line 98.

LaTeX Font Warning: Font shape `OML/cmm/m/it' in size <12.5> not available
(Font)              size <12> substituted on input line 98.


LaTeX Font Warning: Font shape `OMS/cmsy/m/n' in size <12.5> not available
(Font)              size <12> substituted on input line 98.

LaTeX Font Info:    Try loading font information for U+msa on input line 98.
(c:/texlive/2012/texmf-dist/tex/latex/amsfonts/umsa.fd
File: umsa.fd 2013/01/14 v3.01 AMS symbols A
)
LaTeX Font Info:    Try loading font information for U+msb on input line 98.

(c:/texlive/2012/texmf-dist/tex/latex/amsfonts/umsb.fd
File: umsb.fd 2013/01/14 v3.01 AMS symbols B
)
LaTeX Font Info:    Try loading font information for U+lasy on input line 98.

(c:/texlive/2012/texmf-dist/tex/latex/base/ulasy.fd
File: ulasy.fd 1998/08/17 v2.2e LaTeX symbol font definitions
)

LaTeX Font Warning: Font shape `U/lasy/m/n' in size <12.5> not available
(Font)              size <12> substituted on input line 98.


LaTeX Font Warning: Font shape `OT1/cmr/m/m' undefined
(Font)              using `OT1/cmr/m/n' instead on input line 98.

LaTeX Font Info:    Font shape `U/lasy/b/n' in size <8> not available
(Font)              Font shape `U/lasy/m/n' tried instead on input line 98.
LaTeX Font Info:    Font shape `U/lasy/b/n' in size <6> not available
(Font)              Font shape `U/lasy/m/n' tried instead on input line 98.

LaTeX Font Warning: Font shape `OT1/cmr/bx/m' undefined
(Font)              using `OT1/cmr/bx/n' instead on input line 98.


LaTeX Font Warning: Font shape `OT1/cmr/b/n' in size <13> not available
(Font)              size <12> substituted on input line 98.


LaTeX Font Warning: Font shape `OT1/cmtt/m/n' in size <10.5> not available
(Font)              size <10.95> substituted on input line 98.


LaTeX Font Warning: Font shape `OT1/cmss/b/m' undefined
(Font)              using `OT1/cmss/m/n' instead on input line 98.


LaTeX Font Warning: Font shape `OT1/cmss/m/n' in size <10.5> not available
(Font)              size <10.95> substituted on input line 98.


LaTeX Font Warning: Font shape `OT1/cmr/m/m' in size <10.5> not available
(Font)              size <10.95> substituted on input line 98.


LaTeX Font Warning: Font shape `OT1/cmr/m/it' in size <10.5> not available
(Font)              size <10.95> substituted on input line 117.


Underfull \hbox (badness 10000) in paragraph at lines 105--119
\OT1/cmr/m/m/10.95 Molecular phylogenetics seeks to estimate
 []


Underfull \hbox (badness 2189) in paragraph at lines 105--119
\OT1/cmr/m/m/10.95 evolutionary relationships of species depicted
 []


Underfull \hbox (badness 2662) in paragraph at lines 105--119
\OT1/cmr/m/m/10.95 regions which may arise due to incomplete
 []


Underfull \hbox (badness 1308) in paragraph at lines 105--119
\OT1/cmr/m/m/10.95 branches of the species tree are short when
 []


Underfull \hbox (badness 3428) in paragraph at lines 105--119
\OT1/cmr/m/m/10.95 measured in number of generations divided
 []


Underfull \hbox (badness 1242) in paragraph at lines 105--119
\OT1/cmr/m/m/10.95 by the effective population size (Pamilo and
 []


Underfull \hbox (badness 2922) in paragraph at lines 105--119
\OT1/cmr/m/m/10.95 Nei, 1988). Short branches, especially when
 []


Underfull \hbox (badness 6125) in paragraph at lines 105--119
\OT1/cmr/m/m/10.95 appearing in caterpillar-like topologies may
 []


Underfull \hbox (badness 1796) in paragraph at lines 105--119
\OT1/cmr/m/m/10.95 Degnan and Rosenberg, 2009) of approaches
 []


Underfull \hbox (badness 4205) in paragraph at lines 105--119
\OT1/cmr/m/m/10.95 where sequences for different genes of the
 []


Underfull \vbox (badness 10000) has occurred while \output is active []


Underfull \vbox (badness 10000) has occurred while \output is active []


LaTeX Font Warning: Font shape `OT1/cmr/bx/n' in size <20> not available
(Font)              size <20.74> substituted on input line 119.


Underfull \hbox (badness 10000) has occurred while \output is active
[]
 []

LaTeX Font Info:    Try loading font information for OMS+cmr on input line 119.

(c:/texlive/2012/texmf-dist/tex/latex/base/omscmr.fd
File: omscmr.fd 1999/05/25 v2.5h Standard LaTeX font definitions
)
LaTeX Font Info:    Font shape `OMS/cmr/m/n' in size <7> not available
(Font)              Font shape `OMS/cmsy/m/n' tried instead on input line 119.


LaTeX Font Warning: Font shape `OT1/cmr/m/rmdefault' undefined
(Font)              using `OT1/cmr/m/n' instead on input line 119.


Overfull \hbox (5.8414pt too wide) has occurred while \output is active
| []
 []

[1{c:/texlive/2012/texmf-var/fonts/map/pdftex/updmap/pdftex.map}


]
Underfull \hbox (badness 5403) in paragraph at lines 127--134
[]\OT1/cmr/m/m/10.95 Consequently, development of phylogenetic
 []


Underfull \hbox (badness 1708) in paragraph at lines 127--134
\OT1/cmr/m/m/10.95 methods has increasingly focused on explicit
 []


Underfull \hbox (badness 1436) in paragraph at lines 127--134
\OT1/cmr/m/m/10.95 and Oaks, 2017). Most methods employ the
 []


Underfull \hbox (badness 2150) in paragraph at lines 127--134
\OT1/cmr/m/m/10.95 species tree is either jointly estimated with
 []


Underfull \hbox (badness 2635) in paragraph at lines 135--158
\OT1/cmr/m/m/10.95 2015; Schrempf \OT1/cmr/m/it/10.95 et al.\OT1/cmr/m/m/10.95 
, 2016) for estimating
 []


Underfull \hbox (badness 1655) in paragraph at lines 135--158
\OT1/cmr/m/m/10.95 which bypasses the computational burden of
 []


Underfull \hbox (badness 2600) in paragraph at lines 135--158
\OT1/cmr/m/m/10.95 that we have termed multivariate boundary
 []


Underfull \hbox (badness 2326) in paragraph at lines 135--158
\OT1/cmr/m/m/10.95 Vogl and Clemente, 2012). The substitution
 []


Underfull \hbox (badness 3291) in paragraph at lines 135--158
\OT1/cmr/m/m/10.95 model (e.g., HKY model, Hasegawa \OT1/cmr/m/it/10.95 et al.\
OT1/cmr/m/m/10.95 ,
 []


Underfull \hbox (badness 3209) in paragraph at lines 135--158
\OT1/cmr/m/m/10.95 mutation model is referred to as mutation
 []


Underfull \hbox (badness 6236) in paragraph at lines 135--158
\OT1/cmr/m/m/10.95 parameters and species trees compared to
 []


Underfull \hbox (badness 1472) in paragraph at lines 135--158
\OT1/cmr/m/m/10.95 Schrempf \OT1/cmr/m/it/10.95 et al.\OT1/cmr/m/m/10.95 , 2016
). Here we extend our
 []


Underfull \hbox (badness 1997) in paragraph at lines 135--158
\OT1/cmr/m/m/10.95 implementation into the maximum likelihood
 []


Underfull \vbox (badness 10000) has occurred while \output is active []


Underfull \hbox (badness 1472) in paragraph at lines 170--181
\OT1/cmr/m/m/10.95 package to generate sequences evolved under
 []


Underfull \hbox (badness 4193) in paragraph at lines 170--181
\OT1/cmr/m/m/10.95 various boundary mutation models (bmms),
 []


Underfull \hbox (badness 10000) in paragraph at lines 170--181
\OT1/cmr/m/m/10.95 in particular PoMos, called \OT1/cmtt/m/n/10.95 bmm-simulate

 []


Overfull \hbox (5.10591pt too wide) in paragraph at lines 170--181
\OT1/cmr/m/m/10.95 (\OT1/cmtt/m/n/10.95 https://github.com/pomo-dev/bmm-simulat
e\OT1/cmr/m/m/10.95 ).
 []


Underfull \hbox (badness 2205) in paragraph at lines 170--181
\OT1/cmr/m/m/10.95 Given a species tree, the simulator directly
 []


Underfull \hbox (badness 7944) in paragraph at lines 170--181
\OT1/cmr/m/m/10.95 generates polymorphic sequences using the
 []


Underfull \hbox (badness 1158) in paragraph at lines 170--181
\OT1/cmr/m/m/10.95 existing simulators based on the multispecies
 []


Underfull \vbox (badness 10000) has occurred while \output is active []


Overfull \vbox (5.29997pt too high) has occurred while \output is active []


Underfull \hbox (badness 10000) has occurred while \output is active
\OT1/cmr/m/m/10 2
 []

[2]
LaTeX Font Info:    Calculating math sizes for size <10.5> on input line 196.


LaTeX Font Warning: Font shape `OML/cmm/m/it' in size <10.5> not available
(Font)              size <10.95> substituted on input line 196.


LaTeX Font Warning: Font shape `OMS/cmsy/m/n' in size <10.5> not available
(Font)              size <10.95> substituted on input line 196.


LaTeX Font Warning: Font shape `U/lasy/m/n' in size <10.5> not available
(Font)              size <10.95> substituted on input line 196.


Underfull \hbox (badness 4416) in paragraph at lines 196--202
\OT1/cmr/m/m/10.95 to incorporate $^^@$ distributed mutation rate
 []


Underfull \vbox (badness 10000) has occurred while \output is active []


Underfull \hbox (badness 6658) in paragraph at lines 211--228
[]\OT1/cmr/m/m/10.95 Furthermore, species tree search can be
 []


Underfull \hbox (badness 10000) in paragraph at lines 211--228
\OT1/cmr/m/m/10.95 performed with fixed parameters. Manual
 []


Underfull \hbox (badness 1939) in paragraph at lines 211--228
\OT1/cmr/m/m/10.95 two strategies, called weighted binomial and
 []


Underfull \hbox (badness 2582) in paragraph at lines 230--245
 \OT1/cmr/m/it/10.95 ModelFinder.[] \OT1/cmr/m/m/10.95 Model selection, which i
ncludes
 []


Underfull \hbox (badness 1303) in paragraph at lines 230--245
\OT1/cmr/m/m/10.95 allows for highly flexible polymorphism-aware
 []


Underfull \hbox (badness 7869) in paragraph at lines 230--245
\OT1/cmr/m/m/10.95 search with ModelFinder (Kalyaanamoorthy
 []


Underfull \hbox (badness 10000) in paragraph at lines 230--245
\OT1/cmr/m/m/10.95 made available for IQ-TREE-PoMo. The
 []


Underfull \vbox (badness 10000) has occurred while \output is active []


Overfull \vbox (5.29997pt too high) has occurred while \output is active []


[3]
Underfull \hbox (badness 1502) in paragraph at lines 249--260
 \OT1/cmr/m/it/10.95 Bootstrapping.[] \OT1/cmr/m/m/10.95 IQ-TREE-PoMo is fast e
nough
 []


Underfull \hbox (badness 10000) in paragraph at lines 249--260
\OT1/cmr/m/m/10.95 to allow for bootstrapping (Efron, 1979;
 []


Underfull \hbox (badness 3148) in paragraph at lines 249--260
\OT1/cmr/m/m/10.95 approximate likelihood ratio test (SH-aLRT,
 []


Underfull \hbox (badness 3009) in paragraph at lines 249--260
\OT1/cmr/m/m/10.95 Guindon \OT1/cmr/m/it/10.95 et al.\OT1/cmr/m/m/10.95 , 2010)
 as well as standard
 []


Underfull \hbox (badness 10000) in paragraph at lines 249--260
\OT1/cmr/m/m/10.95 nonparameteric bootstrap (Efron, 1979)
 []


Underfull \hbox (badness 10000) in paragraph at lines 249--260
\OT1/cmr/m/m/10.95 and ultrafast bootstrap (UFBoot2, Hoang
 []


Underfull \hbox (badness 1092) in paragraph at lines 249--260
\OT1/cmr/m/it/10.95 et al.\OT1/cmr/m/m/10.95 , 2018) is now possible. The abili
ty of
 []


Underfull \hbox (badness 2460) in paragraph at lines 249--260
\OT1/cmr/m/m/10.95 bootstrapping was tested on a data set of
 []


LaTeX Font Warning: Font shape `OT1/cmr/bx/n' in size <10.5> not available
(Font)              size <10.95> substituted on input line 271.


LaTeX Warning: Reference `S:fig:big-data-RF' on page 4 undefined on input line 
271.

LaTeX Font Info:    Font shape `OMS/cmr/m/n' in size <7.34996> not available
(Font)              Font shape `OMS/cmsy/m/n' tried instead on input line 280.
LaTeX Font Info:    Calculating math sizes for size <7.34996> on input line 280
.

LaTeX Font Warning: Font shape `OT1/cmr/m/n' in size <3.67497> not available
(Font)              size <5> substituted on input line 280.


LaTeX Font Warning: Font shape `OML/cmm/m/it' in size <3.67497> not available
(Font)              size <5> substituted on input line 280.


LaTeX Font Warning: Font shape `OMS/cmsy/m/n' in size <3.67497> not available
(Font)              size <5> substituted on input line 280.


LaTeX Font Warning: Font shape `U/lasy/m/n' in size <3.67497> not available
(Font)              size <5> substituted on input line 280.


Underfull \hbox (badness 4291) in paragraph at lines 266--283
 \OT1/cmr/m/it/10.95 Big data.[] \OT1/cmr/m/m/10.95 The phylogenetic analysis o
f the
 []


Underfull \hbox (badness 2057) in paragraph at lines 266--283
\OT1/cmr/m/m/10.95 individuals each shows that consideration of
 []


Underfull \hbox (badness 10000) in paragraph at lines 266--283
\OT1/cmr/m/m/10.95 compared to the standard concatenation
 []


Underfull \hbox (badness 5302) in paragraph at lines 266--283
\OT1/cmr/m/m/10.95 strongly decrease, especially when sufficient
 []


Underfull \hbox (badness 1281) in paragraph at lines 266--283
\OT1/cmr/m/m/10.95 to a sequence length of one million sites is
 []

<distance_y100_6Ne_10S_10N.pdf, id=29, 398.04648pt x 220.27293pt>
File: distance_y100_6Ne_10S_10N.pdf Graphic file (type pdf)

<use distance_y100_6Ne_10S_10N.pdf>
Package pdftex.def Info: distance_y100_6Ne_10S_10N.pdf used on input line 286.
(pdftex.def)             Requested size: 236.39996pt x 130.8237pt.


LaTeX Font Warning: Font shape `OT1/cmr/b/sc' undefined
(Font)              using `OT1/cmr/b/n' instead on input line 293.


LaTeX Warning: Reference `S:fig:ratehet-0.1' on page 4 undefined on input line 
306.


LaTeX Warning: Reference `S:fig:ratehet-10' on page 4 undefined on input line 3
06.


Underfull \hbox (badness 2689) in paragraph at lines 299--311
 \OT1/cmr/m/it/10.95 Advanced models[] \OT1/cmr/m/m/10.95 We assess the accurac
y of
 []


Underfull \hbox (badness 4739) in paragraph at lines 299--311
\OT1/cmr/m/m/10.95 The relative error (difference between true
 []


Overfull \vbox (5.29997pt too high) has occurred while \output is active []


Underfull \hbox (badness 10000) has occurred while \output is active
\OT1/cmr/m/m/10 4
 []

[4 <./distance_y100_6Ne_10S_10N.pdf>]
<0-30Ga4Categ-A.pdf, id=75, 378.94383pt x 213.94118pt>
File: 0-30Ga4Categ-A.pdf Graphic file (type pdf)

<use 0-30Ga4Categ-A.pdf>
Package pdftex.def Info: 0-30Ga4Categ-A.pdf used on input line 315.
(pdftex.def)             Requested size: 158.97961pt x 89.75673pt.

<1-00Ga4Categ-B.pdf, id=76, 389.29504pt x 218.19203pt>
File: 1-00Ga4Categ-B.pdf Graphic file (type pdf)

<use 1-00Ga4Categ-B.pdf>
Package pdftex.def Info: 1-00Ga4Categ-B.pdf used on input line 318.
(pdftex.def)             Requested size: 158.97961pt x 89.10638pt.
 <5-00Ga4Categ-C.pdf, id=77, 389.29504pt x 218.6384pt>
File: 5-00Ga4Categ-C.pdf Graphic file (type pdf)

<use 5-00Ga4Categ-C.pdf>
Package pdftex.def Info: 5-00Ga4Categ-C.pdf used on input line 321.
(pdftex.def)             Requested size: 158.97961pt x 89.28868pt.

Underfull \hbox (badness 2591) in paragraph at lines 332--339
[]\OT1/cmr/m/m/10.95 The heterozygosity $\OML/cmm/m/it/10.95 ^^R$ \OT1/cmr/m/m/
10.95 determines the level
 []


Underfull \hbox (badness 1616) in paragraph at lines 332--339
\OT1/cmr/m/m/10.95 of polymorphism present in the species. We
 []


Underfull \hbox (badness 2980) in paragraph at lines 340--344
\OT1/cmr/m/m/10.95 of the populations, we tested two different
 []


Underfull \hbox (badness 4024) in paragraph at lines 340--344
\OT1/cmr/m/m/10.95 hypergeometric sampling (see Materials and
 []

<bsds_heterozygosity.pdf, id=78, 398.72713pt x 214.38658pt>
File: bsds_heterozygosity.pdf Graphic file (type pdf)

<use bsds_heterozygosity.pdf>
Package pdftex.def Info: bsds_heterozygosity.pdf used on input line 357.
(pdftex.def)             Requested size: 236.39996pt x 127.10852pt.

Underfull \hbox (badness 2717) in paragraph at lines 360--360
[]\OT1/cmr/b/sc/9 FIG. 3. \OT1/cmr/m/n/9 Branch score distance of weighted bino
mial
 []

<primates_tree.pdf, id=79, 709.65125pt x 896.34882pt>
File: primates_tree.pdf Graphic file (type pdf)
 <use primates_tree.pdf>
Package pdftex.def Info: primates_tree.pdf used on input line 375.
(pdftex.def)             Requested size: 236.39996pt x 298.58617pt.

Underfull \hbox (badness 1635) in paragraph at lines 385--394
\OT1/cmr/m/m/10.95 that IQ-TREE-PoMo is fast and scales well
 []


Underfull \hbox (badness 1521) in paragraph at lines 385--394
\OT1/cmr/m/m/10.95 species tree exhibits a significant amount of
 []


Overfull \vbox (5.29997pt too high) has occurred while \output is active []


[5 <./bsds_heterozygosity.pdf> <./primates_tree.pdf

pdfTeX warning: pdflatex.exe (file ./primates_tree.pdf): PDF inclusion: multipl
e pdfs with page group included in a single page
>]

LaTeX Warning: Reference `S:fig:ratehet-0.1' on page 6 undefined on input line 
411.


LaTeX Warning: Reference `S:fig:ratehet-10' on page 6 undefined on input line 4
16.


Underfull \hbox (badness 1132) in paragraph at lines 399--421
\OT1/cmr/m/m/10.95 invariant ($\OML/cmm/m/it/10.95  \OMS/cmsy/m/n/10.95 ^^T \O
T1/cmr/m/m/10.95 0\OML/cmm/m/it/10.95 :\OT1/cmr/m/m/10.95 1$, Fig. []). Similar
ly and as
 []


Underfull \hbox (badness 2310) in paragraph at lines 399--421
\OT1/cmr/m/m/10.95 is homogeneous ($\OML/cmm/m/it/10.95  \OMS/cmsy/m/n/10.95 ^
^U \OT1/cmr/m/m/10.95 10\OML/cmm/m/it/10.95 :\OT1/cmr/m/m/10.95 0$), the variab
ility of
 []


Underfull \hbox (badness 1009) in paragraph at lines 423--437
\OT1/cmr/m/m/10.95 likelihood of zero. The identity matrix could
 []


Underfull \hbox (badness 1082) in paragraph at lines 423--437
\OT1/cmr/m/m/10.95 states in the PoMo state space. Besides, we
 []


Underfull \vbox (badness 10000) has occurred while \output is active []


Underfull \hbox (badness 4492) in paragraph at lines 439--446
\OT1/cmr/m/m/10.95 of our approach in this respect. We find
 []


Underfull \hbox (badness 4416) in paragraph at lines 439--446
\OT1/cmr/m/m/10.95 that the accuracy of IQ-TREE-PoMo with
 []


Underfull \hbox (badness 1024) in paragraph at lines 439--446
\OT1/cmr/m/m/10.95 Prado-Martinez \OT1/cmr/m/it/10.95 et al.\OT1/cmr/m/m/10.95 
, 2013) and most other
 []


Underfull \vbox (badness 10000) has occurred while \output is active []


Overfull \vbox (5.29997pt too high) has occurred while \output is active []


Underfull \hbox (badness 10000) has occurred while \output is active
\OT1/cmr/m/m/10 6
 []

[6 <./0-30Ga4Categ-A.pdf> <./1-00Ga4Categ-B.pdf

pdfTeX warning: pdflatex.exe (file ./1-00Ga4Categ-B.pdf): PDF inclusion: multip
le pdfs with page group included in a single page
> <./5-00Ga4Categ-C.pdf

pdfTeX warning: pdflatex.exe (file ./5-00Ga4Categ-C.pdf): PDF inclusion: multip
le pdfs with page group included in a single page
>]
Underfull \hbox (badness 10000) in paragraph at lines 459--460
[]\OT1/cmr/m/m/10.95 With respect to sampling strategies
 []


Underfull \hbox (badness 1062) in paragraph at lines 459--460
\OT1/cmr/m/m/10.95 default. However, weighted binomial sampling
 []


Underfull \hbox (badness 2941) in paragraph at lines 459--460
\OT1/cmr/m/m/10.95 overestimated compared to the data. When
 []


Underfull \hbox (badness 7981) in paragraph at lines 459--460
\OT1/cmr/m/m/10.95 observing polymorphic sites, the likelihood
 []


Underfull \hbox (badness 1430) in paragraph at lines 459--460
\OT1/cmr/m/m/10.95 of monomorphic states is initialized to zero.
 []


Underfull \hbox (badness 2181) in paragraph at lines 459--460
\OT1/cmr/m/m/10.95 But when observing monomorphic sites, the
 []


Underfull \hbox (badness 1348) in paragraph at lines 459--460
\OT1/cmr/m/m/10.95 likelihood of polymorphic states is initialized
 []


Underfull \hbox (badness 10000) in paragraph at lines 459--460
\OT1/cmr/m/m/10.95 of heterozygosity. Weighted hypergeometric
 []


Underfull \hbox (badness 10000) in paragraph at lines 459--460
\OT1/cmr/m/m/10.95 sampling reduces the overestimation of
 []


Underfull \hbox (badness 2005) in paragraph at lines 459--460
\OT1/cmr/m/m/10.95 heterozygosity (and exactly retains the level
 []


Underfull \hbox (badness 2384) in paragraph at lines 462--468
\OT1/cmr/m/m/10.95 most adequate mutation model is of major
 []


Underfull \vbox (badness 10000) has occurred while \output is active []


Underfull \hbox (badness 2088) in paragraph at lines 476--484
[]\OT1/cmr/m/m/10.95 Additionally, assessment of branch support
 []


Underfull \hbox (badness 2073) in paragraph at lines 476--484
\OT1/cmr/m/m/10.95 data are high because 2.8 million sites are
 []


Underfull \hbox (badness 2088) in paragraph at lines 476--484
\OT1/cmr/m/m/10.95 the high confidence of the results, but not
 []


Underfull \hbox (badness 1824) in paragraph at lines 476--484
\OT1/cmr/m/m/10.95 necessarily low systematic error -- a general
 []


Underfull \hbox (badness 6927) in paragraph at lines 476--484
\OT1/cmr/m/m/10.95 problem bootstrap analyses on large data
 []


Underfull \hbox (badness 4416) in paragraph at lines 485--499
\OT1/cmr/m/m/10.95 further establish the use of polymorphism-
 []


Underfull \hbox (badness 1867) in paragraph at lines 485--499
\OT1/cmr/m/m/10.95 aware models in phylogenetics. Although we
 []


Underfull \hbox (badness 1728) in paragraph at lines 485--499
\OT1/cmr/m/m/10.95 higher levels of heterozygosity, an additional
 []


Underfull \hbox (badness 1092) in paragraph at lines 485--499
\OT1/cmr/m/m/10.95 be useful. In the future, we would also like
 []


Underfull \hbox (badness 1694) in paragraph at lines 485--499
\OT1/cmr/m/m/10.95 rates (Lie-Markov models, Woodhams \OT1/cmr/m/it/10.95 et al
.\OT1/cmr/m/m/10.95 ,
 []


Underfull \vbox (badness 10000) has occurred while \output is active []


Overfull \vbox (5.29997pt too high) has occurred while \output is active []


[7]
Underfull \hbox (badness 1286) in paragraph at lines 500--506
\OT1/cmr/m/m/10.95 models, allows usage of new model selection
 []


Underfull \hbox (badness 1199) in paragraph at lines 500--506
\OT1/cmr/m/m/10.95 other benefits such as the ability to resume
 []


Underfull \hbox (badness 1005) in paragraph at lines 500--506
\OT1/cmr/m/m/10.95 has evolved to be a mature, well-tested and
 []


Underfull \hbox (badness 2707) in paragraph at lines 511--519
 \OT1/cmr/m/it/10.95 PoMo.[] \OT1/cmr/m/m/10.95 A detailed description of PoMo 
and
 []


Underfull \hbox (badness 3128) in paragraph at lines 511--519
\OT1/cmr/m/m/10.95 the discrete multivariate boundary mutation
 []


Underfull \hbox (badness 3668) in paragraph at lines 511--519
\OT1/cmr/m/m/10.95 PoMo is a time-continuous Markov process
 []


Underfull \hbox (badness 1194) in paragraph at lines 520--529
\OT1/cmr/m/m/10.95 property by choosing a rather small number
 []


Underfull \hbox (badness 1048) in paragraph at lines 520--529
\OT1/cmr/m/m/10.95 of collected characters $\OML/cmm/m/it/10.95 N$ \OT1/cmr/m/m
/10.95 of the multivariate
 []


Underfull \hbox (badness 1789) in paragraph at lines 520--529
\OT1/cmr/m/m/10.95 boundary mutation model. Consequently, the
 []


Underfull \hbox (badness 7151) in paragraph at lines 520--529
\OT1/cmr/m/m/10.95 parameter $\OML/cmm/m/it/10.95 N$ \OT1/cmr/m/m/10.95 should 
be interpreted as a
 []


Underfull \vbox (badness 10000) has occurred while \output is active []


Underfull \hbox (badness 1005) in paragraph at lines 530--540
\OT1/cmr/m/m/10.95 than one allele is present in the population.
 []


Underfull \hbox (badness 2635) in paragraph at lines 530--540
\OT1/cmr/m/m/10.95 for an allele $\OML/cmm/m/it/10.95 a \OMS/cmsy/m/n/10.95 2 A
$ \OT1/cmr/m/m/10.95 or polymorphic for two
 []


Underfull \hbox (badness 6510) in paragraph at lines 530--540
\OT1/cmr/m/m/10.95 alleles $\OML/cmm/m/it/10.95 a; b \OMS/cmsy/m/n/10.95 2 A$ \
OT1/cmr/m/m/10.95 with counts $\OML/cmm/m/it/10.95 i$ \OT1/cmr/m/m/10.95 and $(
\OML/cmm/m/it/10.95 N \OMS/cmsy/m/n/10.95 ^^@ \OML/cmm/m/it/10.95 i\OT1/cmr/m/m
/10.95 )$,
 []


Underfull \hbox (badness 6893) in paragraph at lines 530--540
\OT1/cmr/m/m/10.95 the population is polymorphic is a good
 []


LaTeX Font Warning: Font shape `OML/cmm/b/it' in size <10.5> not available
(Font)              size <10.95> substituted on input line 544.


LaTeX Font Warning: Font shape `OMS/cmsy/b/n' in size <10.5> not available
(Font)              size <10.95> substituted on input line 544.


LaTeX Font Warning: Font shape `U/lasy/b/n' in size <10.5> not available
(Font)              size <10.95> substituted on input line 544.

LaTeX Font Info:    Font shape `U/lasy/b/n' in size <7.34996> not available
(Font)              Font shape `U/lasy/m/n' tried instead on input line 544.
LaTeX Font Info:    Font shape `U/lasy/b/n' in size <5.25> not available
(Font)              Font shape `U/lasy/m/n' tried instead on input line 544.

Package amsmath Warning: Foreign command \atopwithdelims;
(amsmath)                \frac or \genfrac should be used instead
(amsmath)                 on input line 545.


Overfull \vbox (5.29997pt too high) has occurred while \output is active []


Underfull \hbox (badness 10000) has occurred while \output is active
\OT1/cmr/m/m/10 8
 []

[8]
Underfull \hbox (badness 1072) in paragraph at lines 564--579
\OT1/cmr/m/m/10.95 trees is referred to as one of ten replicates.
 []


Underfull \hbox (badness 1163) in paragraph at lines 564--579
\OT1/cmr/m/m/10.95 The height of the species trees measured in
 []


Underfull \hbox (badness 3058) in paragraph at lines 564--579
\OT1/cmr/m/m/10.95 Second, for each replicate, 1000 gene trees
 []


Underfull \hbox (badness 1281) in paragraph at lines 564--579
\OT1/cmr/m/m/10.95 The transition to transversion ratio was $\OML/cmm/m/it/10.9
5 ^^T \OT1/cmr/m/m/10.95 =
 []


Underfull \hbox (badness 1389) in paragraph at lines 564--579
\OT1/cmr/m/m/10.95 which is approximately four times the value
 []


LaTeX Warning: Reference `S:sec:data' on page 9 undefined on input line 584.


Underfull \hbox (badness 4792) in paragraph at lines 580--588
\OT1/cmr/m/m/10.95 boundary mutation model was $\OML/cmm/m/it/10.95 N \OT1/cmr/
m/m/10.95 = 10$ and
 []


Underfull \hbox (badness 8019) in paragraph at lines 593--598
 \OT1/cmr/m/it/10.95 High heterozygosity.[] \OT1/cmr/m/m/10.95 For the assessme
nt of
 []


Underfull \hbox (badness 3396) in paragraph at lines 593--598
\OT1/cmr/m/m/10.95 the accuracy of tree inference for different
 []


Underfull \hbox (badness 10000) in paragraph at lines 601--613
 \OT1/cmr/m/it/10.95 Simulator.[] \OT1/cmr/m/m/10.95 Although the above pipelin
e
 []


Underfull \hbox (badness 1675) in paragraph at lines 601--613
\OT1/cmr/m/m/10.95 corresponds to the way how methods based
 []


Underfull \hbox (badness 1360) in paragraph at lines 601--613
\OT1/cmr/m/m/10.95 boundary mutation model, associated with a
 []


Overfull \vbox (5.29997pt too high) has occurred while \output is active []


[9]
Underfull \hbox (badness 1163) in paragraph at lines 614--622
\OT1/cmr/m/m/10.95 rooted, three-taxon tree has a probability of
 []


Underfull \hbox (badness 10000) in paragraph at lines 631--640
\OT1/cmr/m/m/10.95 rates across sites may be modeled with
 []


Underfull \hbox (badness 10000) in paragraph at lines 631--640
\OT1/cmr/m/m/10.95 a parametric distribution such as the $^^@$
 []


Underfull \hbox (badness 3407) in paragraph at lines 631--640
\OT1/cmr/m/m/10.95 because the transition rate matrix contains
 []


Underfull \hbox (badness 1168) in paragraph at lines 631--640
\OT1/cmr/m/m/10.95 contributions from mutations $[][]$ as well as
 []


Underfull \hbox (badness 1242) in paragraph at lines 631--640
\OT1/cmr/m/m/10.95 frequency shifts due to random genetic drift
 []


Underfull \vbox (badness 10000) has occurred while \output is active []


LaTeX Font Warning: Command \small invalid in math mode on input line 647.

LaTeX Font Info:    Font shape `U/lasy/b/n' in size <9> not available
(Font)              Font shape `U/lasy/m/n' tried instead on input line 647.
LaTeX Font Info:    Font shape `U/lasy/b/n' in size <7.6> not available
(Font)              Font shape `U/lasy/m/n' tried instead on input line 647.
LaTeX Font Info:    Font shape `U/lasy/b/n' in size <5> not available
(Font)              Font shape `U/lasy/m/n' tried instead on input line 647.

LaTeX Font Warning: Command \small invalid in math mode on input line 647.


Underfull \hbox (badness 1137) in paragraph at lines 651--661
\OT1/cmr/m/m/10.95 is similar to the classical treatment using $^^@$
 []


Underfull \hbox (badness 1048) in paragraph at lines 651--661
\OT1/cmr/m/m/10.95 use a parametrized $^^@$ distribution because it
 []


Underfull \hbox (badness 2538) in paragraph at lines 651--661
\OT1/cmr/m/m/10.95 because the transition matrices for different
 []


Overfull \vbox (5.29997pt too high) has occurred while \output is active []


Underfull \hbox (badness 10000) has occurred while \output is active
\OT1/cmr/m/m/10 10
 []

[10]

LaTeX Warning: Reference `S:sec:alpha' on page 11 undefined on input line 693.


Underfull \hbox (badness 10000) in paragraph at lines 680--694
\OT1/cmr/m/m/10.95 simulated under the discrete multivariate
 []


Underfull \hbox (badness 1460) in paragraph at lines 680--694
\OT1/cmr/m/m/10.95 boundary mutation model. The discretization
 []


Underfull \hbox (badness 2903) in paragraph at lines 680--694
\OT1/cmr/m/m/10.95 were simulated. Ten replicate analyses with
 []


Underfull \hbox (badness 3271) in paragraph at lines 680--694
\OT1/cmr/m/m/10.95 lines for simulation and analysis with rate
 []


Underfull \hbox (badness 7704) in paragraph at lines 707--720
 \OT1/cmr/m/it/10.95 Sampling.[] \OT1/cmr/m/m/10.95 Interpretation of data is m
ostly
 []


Underfull \hbox (badness 10000) in paragraph at lines 707--720
\OT1/cmr/m/m/10.95 predetermined when using phylogenetic
 []


Underfull \hbox (badness 1394) in paragraph at lines 731--752
[]\OT1/cmr/m/m/10.95 Equivalently, we designed various strategies
 []


Underfull \hbox (badness 2245) in paragraph at lines 755--770
\OT1/cmr/m/m/10.95 the probabilities of leading to the observed
 []


Underfull \hbox (badness 1303) in paragraph at lines 755--770
\OT1/cmr/m/m/10.95 considered site and leaf ($0 \OMS/cmsy/m/n/10.95 ^^T \OML/cm
m/m/it/10.95 i \OMS/cmsy/m/n/10.95 ^^T \OML/cmm/m/it/10.95 N$\OT1/cmr/m/m/10.95
 ; $0 \OMS/cmsy/m/n/10.95 ^^T \OML/cmm/m/it/10.95 j \OMS/cmsy/m/n/10.95 ^^T \OM
L/cmm/m/it/10.95 M$\OT1/cmr/m/m/10.95 ;
 []


Underfull \vbox (badness 10000) has occurred while \output is active []


Overfull \vbox (5.29997pt too high) has occurred while \output is active []


[11]
Underfull \hbox (badness 10000) in paragraph at lines 770--783
\OT1/cmr/m/m/10.95 the likelihood with \OT1/cmr/m/it/10.95 weighted hypegeometr
ic
 []


LaTeX Warning: Reference `S:sec:sampling' on page 12 undefined on input line 78
4.


Underfull \hbox (badness 1122) in paragraph at lines 787--792
\OT1/cmr/m/m/10.95 great ape data set of six species subdivided
 []


Underfull \hbox (badness 2856) in paragraph at lines 793--797
\OT1/cmr/m/m/10.95 We tested estimations with and without $^^@$
 []


Underfull \hbox (badness 1189) in paragraph at lines 793--797
\OT1/cmr/m/m/10.95 The discretization parameter was $\OML/cmm/m/it/10.95 N \OT1
/cmr/m/m/10.95 = 9$. The
 []


Underfull \hbox (badness 2042) in paragraph at lines 803--812
\OT1/cmr/m/m/10.95 Science Fund [FWF-P24551, I-2805-B29] and
 []

(./MBE-PoMo.bbl
Underfull \hbox (badness 1859) in paragraph at lines 4--11
\OT1/cmr/m/n/9 of the maximum likelihood principle.  In B. N.
 []


Underfull \hbox (badness 2469) in paragraph at lines 4--11
\OT1/cmr/m/n/9 Petrov and F. Csaki, editors, \OT1/cmr/m/it/9 Proceedings of the

 []


Underfull \vbox (badness 10000) has occurred while \output is active []


Overfull \vbox (5.29997pt too high) has occurred while \output is active []


Underfull \hbox (badness 10000) has occurred while \output is active
\OT1/cmr/m/m/10 12
 []

[12]
Underfull \hbox (badness 1648) in paragraph at lines 47--52
[]\OT1/cmr/m/n/9 Gadagkar, S. R., Rosenberg, M. S., and Kumar, S.
 []


Underfull \hbox (badness 1910) in paragraph at lines 55--60
[]\OT1/cmr/m/n/9 Guindon, S., Dufayard, J.-F., Lefort, V., Anisimova,
 []


Underfull \hbox (badness 2753) in paragraph at lines 55--60
\OT1/cmr/m/n/9 M., Hordijk, W., and Gascuel, O. 2010.  New
 []


Underfull \hbox (badness 3302) in paragraph at lines 55--60
\OT1/cmr/m/n/9 Algorithms and Methods to Estimate Maximum-
 []


Underfull \vbox (badness 10000) has occurred while \output is active []


Underfull \hbox (badness 10000) in paragraph at lines 155--159
\OT1/cmr/m/it/9 Mathematical Proceedings of the Cambridge
 []


Underfull \hbox (badness 4467) in paragraph at lines 167--171
[]\OT1/cmr/m/n/9 Nguyen, L.-T., Schmidt, H. A., von Haeseler, A.,
 []


Underfull \hbox (badness 6510) in paragraph at lines 167--171
\OT1/cmr/m/n/9 and Minh, B. Q. 2015.  IQ-TREE: A Fast
 []


Underfull \hbox (badness 1810) in paragraph at lines 167--171
\OT1/cmr/m/n/9 and Effective Stochastic Algorithm for Estimating
 []


Underfull \vbox (badness 10000) has occurred while \output is active []


Overfull \vbox (5.29997pt too high) has occurred while \output is active []


[13]
Underfull \hbox (badness 5711) in paragraph at lines 226--231
\OT1/cmr/m/n/9 derivation of the stationary distribution of the
 []


Underfull \hbox (badness 2809) in paragraph at lines 226--231
\OT1/cmr/m/n/9 multivariate neutral Wright{Fisher model for low
 []


Underfull \hbox (badness 1596) in paragraph at lines 226--231
\OT1/cmr/m/n/9 from site frequency data.  \OT1/cmr/m/it/9 Theoretical Populatio
n
 []


Underfull \vbox (badness 10000) has occurred while \output is active []


Underfull \hbox (badness 1490) in paragraph at lines 246--250
[]\OT1/cmr/m/n/9 Tavar^^Se, S. 1986.  Some Probabilistic and Statistical
 []


Underfull \hbox (badness 2057) in paragraph at lines 259--263
\OT1/cmr/m/n/9 Consistent with Heterogeneous Substitution Rates.
 []


Underfull \hbox (badness 4144) in paragraph at lines 265--269
[]\OT1/cmr/m/n/9 Yang, Z. 1994.  Maximum likelihood phylogenetic
 []


Underfull \hbox (badness 1221) in paragraph at lines 276--281
\OT1/cmr/m/it/9 Philosophical Transactions of the Royal Society B:
 []

)
Overfull \vbox (5.29997pt too high) has occurred while \output is active []


Underfull \hbox (badness 10000) has occurred while \output is active
\OT1/cmr/m/m/10 14
 []

[14] (./MBE-PoMo.aux)

LaTeX Font Warning: Size substitutions with differences
(Font)              up to 1.32503pt have occurred.


LaTeX Font Warning: Some font shapes were not available, defaults substituted.


LaTeX Warning: There were undefined references.


LaTeX Warning: There were multiply-defined labels.

 ) 
Here is how much of TeX's memory you used:
 5780 strings out of 493481
 78329 string characters out of 3144420
 159902 words of memory out of 3000000
 8905 multiletter control sequences out of 15000+200000
 29045 words of font info for 117 fonts, out of 3000000 for 9000
 966 hyphenation exceptions out of 8191
 42i,21n,40p,846b,377s stack positions out of 5000i,500n,10000p,200000b,50000s
<c:/texlive/2012/texmf-dist/fonts/type1/public/amsfonts/cm/cmb10.pfb><c:/texl
ive/2012/texmf-dist/fonts/type1/public/amsfonts/cmextra/cmbsy8.pfb><c:/texlive/
2012/texmf-dist/fonts/type1/public/amsfonts/cm/cmbx10.pfb><c:/texlive/2012/texm
f-dist/fonts/type1/public/amsfonts/cm/cmbx12.pfb><c:/texlive/2012/texmf-dist/fo
nts/type1/public/amsfonts/cm/cmex10.pfb><c:/texlive/2012/texmf-dist/fonts/type1
/public/amsfonts/cmextra/cmex9.pfb><c:/texlive/2012/texmf-dist/fonts/type1/publ
ic/amsfonts/cm/cmmi10.pfb><c:/texlive/2012/texmf-dist/fonts/type1/public/amsfon
ts/cm/cmmi5.pfb><c:/texlive/2012/texmf-dist/fonts/type1/public/amsfonts/cm/cmmi
7.pfb><c:/texlive/2012/texmf-dist/fonts/type1/public/amsfonts/cm/cmmi8.pfb><c:/
texlive/2012/texmf-dist/fonts/type1/public/amsfonts/cm/cmmi9.pfb><c:/texlive/20
12/texmf-dist/fonts/type1/public/amsfonts/cm/cmmib10.pfb><c:/texlive/2012/texmf
-dist/fonts/type1/public/amsfonts/cmextra/cmmib9.pfb><c:/texlive/2012/texmf-dis
t/fonts/type1/public/amsfonts/cm/cmr10.pfb><c:/texlive/2012/texmf-dist/fonts/ty
pe1/public/amsfonts/cm/cmr12.pfb><c:/texlive/2012/texmf-dist/fonts/type1/public
/amsfonts/cm/cmr5.pfb><c:/texlive/2012/texmf-dist/fonts/type1/public/amsfonts/c
m/cmr7.pfb><c:/texlive/2012/texmf-dist/fonts/type1/public/amsfonts/cm/cmr8.pfb>
<c:/texlive/2012/texmf-dist/fonts/type1/public/amsfonts/cm/cmr9.pfb><c:/texlive
/2012/texmf-dist/fonts/type1/public/amsfonts/cm/cmss10.pfb><c:/texlive/2012/tex
mf-dist/fonts/type1/public/amsfonts/cm/cmsy10.pfb><c:/texlive/2012/texmf-dist/f
onts/type1/public/amsfonts/cm/cmsy7.pfb><c:/texlive/2012/texmf-dist/fonts/type1
/public/amsfonts/cm/cmsy9.pfb><c:/texlive/2012/texmf-dist/fonts/type1/public/am
sfonts/cm/cmti10.pfb><c:/texlive/2012/texmf-dist/fonts/type1/public/amsfonts/cm
/cmti9.pfb><c:/texlive/2012/texmf-dist/fonts/type1/public/amsfonts/cm/cmtt10.pf
b><c:/texlive/2012/texmf-dist/fonts/type1/public/amsfonts/latxfont/lcircle1.pfb
>
Output written on MBE-PoMo.pdf (14 pages, 428728 bytes).
PDF statistics:
 565 PDF objects out of 1000 (max. 8388607)
 341 compressed objects within 4 object streams
 0 named destinations out of 1000 (max. 500000)
 31 words of extra memory for PDF output out of 10000 (max. 10000000)
