# Supplementary material for: Polymorphism-Aware Species Trees with Advanced Mutation Models, Bootstrap, and Rate Heterogeneity
Source: Mol Biol Evol. 2019 Mar 2;36(6):1294–301. doi: 10.1093/molbev/msz043 (PMC6526911; doi:10.1093/molbev/msz043)
Supplement: Supplementary_Material_msz043 [file supplementary_material_msz043.zip › myArticle.cls]

\NeedsTeXFormat{LaTeX2e}
\ProvidesClass{myArticle}[2015/11/03 Article of Dominik Schrempf]

%%%%%%%%%%%%%%%%%%%%%%%%%%%%%%%%%%%%%%%%%%%%%%%%%%%%%%%%%%%%%%%%%%%%%%
% Key-value options.
\RequirePackage{kvoptions}
\SetupKeyvalOptions{
family=MA,
prefix=MA@}
\DeclareStringOption[american]{lang}
\PassOptionsToPackage{lang=\MA@lang}{myPackages}
\DeclareVoidOption{supplement}{
  \PassOptionsToPackage{\CurrentOption}{myDefinitions}
}
\DeclareDefaultOption{
  \PassOptionsToClass{\CurrentOption}{article}
}
\ProcessKeyvalOptions*

%%%%%%%%%%%%%%%%%%%%%%%%%%%%%%%%%%%%%%%%%%%%%%%%%%%%%%%%%%%%%%%%%%%%%%
% Class.
\LoadClass[a4paper,11pt]{article}

%%%%%%%%%%%%%%%%%%%%%%%%%%%%%%%%%%%%%%%%%%%%%%%%%%%%%%%%%%%%%%%%%%%%%%
% Packages and definitions.
\RequirePackage[article]{myPackages}
\RequirePackage[article]{myDefinitions}

\endinput
