# Supplementary material for: Polymorphism-Aware Species Trees with Advanced Mutation Models, Bootstrap, and Rate Heterogeneity
Source: Mol Biol Evol. 2019 Mar 2;36(6):1294–301. doi: 10.1093/molbev/msz043 (PMC6526911; doi:10.1093/molbev/msz043)
Supplement: Supplementary_Material_msz043 [file supplementary_material_msz043.zip › myDefinitions.sty]

\NeedsTeXFormat{LaTeX2e}
\ProvidesPackage{myDefinitions}[2015/11/03 Custom Definitions of Dominik Schrempf]

\RequirePackage{myPackages}

%%%%%%%%%%%%%%%%%%%%%%%%%%%%%%%%%%%%%%%%%%%%%%%%%%%%%%%%%%%%%%%%%%%%%%
% Options.
\RequirePackage{kvoptions}
\SetupKeyvalOptions{
family=MyDe,
prefix=MyDe@}
% Classes.
\DeclareBoolOption{article}
\DeclareBoolOption{letter}
\DeclareBoolOption{poster}
\DeclareBoolOption{presentation}
\DeclareBoolOption{thesis}
% Additional.
\DeclareBoolOption{supplement}
\ProcessKeyvalOptions*

%%%%%%%%%%%%%%%%%%%%%%%%%%%%%%%%%%%%%%%%%%%%%%%%%%%%%%%%%%%%%%%%%%%%%%
% Class specific definitions.
\ifMyDe@article
\fi

\ifMyDe@letter
% Align closing and signature with the text on the left side.
\renewcommand\raggedsignature{\raggedright}
\fi

\ifMyDe@poster
\newcommand{\important}[1]{{\usebeamercolor[fg]{frametitle}#1}}
\renewcommand{\bibsection}{\subsubsection*{\bibname} }
% Reduce distance between \inst items.
\def\beamer@andinst{\\}
\fi

\ifMyDe@presentation
\renewcommand{\bibsection}{\subsubsection*{\bibname} }
% Reduce distance between \inst items.
\def\beamer@andinst{\\}
\fi

\ifMyDe@thesis
\fi

%%%%%%%%%%%%%%%%%%%%%%%%%%%%%%%%%%%%%%%%%%%%%%%%%%%%%%%%%%%%%%%%%%%%%%
%% Other conditional definitions.

\ifMyDe@supplement
% Write S in front of section, equation, table and figure names.
\renewcommand{\thesection}{S\arabic{section}}%
\renewcommand{\theequation}{S\arabic{equation}}%
\renewcommand{\thetable}{S\arabic{table}}%
\renewcommand{\thefigure}{S\arabic{figure}}%
\graphicspath{{./figures-supplement/}}
\else
\graphicspath{{./figures/}}
\fi

%%%%%%%%%%%%%%%%%%%%%%%%%%%%%%%%%%%%%%%%%%%%%%%%%%%%%%%%%%%%%%%%%%%%%%
% General definitions.

% Bold symbols.
\newcommand{\bs}[1]{\ensuremath{\boldsymbol{#1}}}

% Derivations.
\newcommand{\dr}[1]{\ensuremath{\frac{d}{d {#1}}}}
\newcommand{\dx}{\dr{x}}
\newcommand{\dt}{\dr{t}}
\newcommand{\dd}[1]{\ensuremath{\frac{d^2}{d {#1}^{2}}}}
\newcommand{\ddx}{\dd{x}}
\newcommand{\pd}[1]{\ensuremath{\frac{\partial}{\partial {#1}}}}
\newcommand{\px}{\pd{x}}
\newcommand{\pt}{\pd{t}}
\newcommand{\ppd}[1]{\ensuremath{\frac{\partial^2}{\partial {#1}^{2}}}}
\newcommand{\ppx}{\ppd{x}}
\newcommand{\pxe}[1]{\pd{x_{#1}}}
\newcommand{\ppxe}[2]
{\ensuremath{\frac{\partial^2}
    {\partial x_{#1} \partial x_{#2}}}}

% Probability.
\newcommand{\p}[1]{\ensuremath{\text{Pr}\left(#1\right)}}
\newcommand{\pc}[2]{\p{#1\,\middle|\,#2}}
\newcommand{\lh}[1]{\ensuremath{\mathit{L}\left(#1\right)}}
\newcommand{\lhc}[2]{\lh{#1\,\middle|\,#2}}
\newcommand{\E}[1]{\ensuremath{\text{E}\left(#1\right)}}
\newcommand{\Ec}[2]{\E{{#1}\,\middle|\,{#2}}}
\newcommand{\Var}[1]{\ensuremath{\text{Var}\left(#1\right)}}
\newcommand{\Varc}[2]{\Var{{#1}\,\middle|\,{#2}}}
\newcommand{\Cov}[1]{\ensuremath{\text{Cov}\left(#1\right)}}

% Norm.
\newcommand{\norm}[1]{\lVert#1\rVert}

% Beta function.
\DeclareMathOperator{\B}{B}

% Misc.
\newcommand{\rev}[1]{%
  \ifmmode%
  % Do not use bold text because we do not want it bold in the final
  % version and it might be confusing.
  %\mathbf{\textcolor{BrickRed}{#1}}%
  \textcolor{BrickRed}{#1}%
  \else%
  %\textbf{\textcolor{BrickRed}{#1}}%
  \textcolor{BrickRed}{#1}%
  \fi%
}

% A framed train of thought.
\newenvironment{train}
{
  \vspace{1em}
  \color{OliveGreen}
  \begin{framed}
    \noindent
    Train of thought.
    \begin{enumerate}
      \color{OliveGreen}
}
{
    \end{enumerate}
  \end{framed}
  \vspace{1em}
}

% Colors.
\definecolor{myRed}{HTML}{880c2d}

% In LaTeX Beamer, this color will be a little darker (#2c702c).
\definecolor{myGreen}{HTML}{2c702c}

% \definecolor{myBlue}{HTML}{0099e6}
% \definecolor{myBlue}{HTML}{0077b3}

% In LaTeX Beamer, this color will be a little darker (#205070).
% \definecolor{myBlue}{HTML}{006294}
% \definecolor{myBlue}{HTML}{336699}
\definecolor{myBlue}{HTML}{205070}

\definecolor{myGray}{HTML}{aaaaaa}

\newcommand{\hint}{\tikz[baseline=-0.5ex]\draw[myGreen, fill=myGreen,
  radius=1pt] (0,0) circle;}%
\newcommand{\crit}{\tikz[baseline=-0.5ex]\draw[myRed, fill=myRed,
  radius=1pt] (0,0) circle;}%

\endinput
