# Supplementary material for: Polymorphism-Aware Species Trees with Advanced Mutation Models, Bootstrap, and Rate Heterogeneity
Source: Mol Biol Evol. 2019 Mar 2;36(6):1294–301. doi: 10.1093/molbev/msz043 (PMC6526911; doi:10.1093/molbev/msz043)
Supplement: Supplementary_Material_msz043 [file supplementary_material_msz043.zip › myPackages.sty]

\NeedsTeXFormat{LaTeX2e}
\ProvidesPackage{myPackages}[2015/11/03 Custom Packages of Dominik Schrempf]

%%%%%%%%%%%%%%%%%%%%%%%%%%%%%%%%%%%%%%%%%%%%%%%%%%%%%%%%%%%%%%%%%%%%%%
% Options.
\RequirePackage{kvoptions}
\SetupKeyvalOptions{
family=MyPa,
prefix=MyPa@}
% Classes.
\DeclareBoolOption[false]{article}
\DeclareBoolOption[false]{letter}
\DeclareBoolOption[false]{poster}
\DeclareBoolOption[false]{presentation}
\DeclareBoolOption[false]{thesis}
% Additional
\DeclareStringOption[american]{lang}
\DeclareStringOption[1.4]{scale}
\ProcessKeyvalOptions*

%%%%%%%%%%%%%%%%%%%%%%%%%%%%%%%%%%%%%%%%%%%%%%%%%%%%%%%%%%%%%%%%%%%%%%
% Class specific packages.
\ifMyPa@article
\RequirePackage{authblk}
\fi

\ifMyPa@letter
\RequirePackage{scrletter}
\fi

\ifMyPa@poster
\PassOptionsToPackage{[caption=false}{subfig}
% Fix size of integration, sum, etc., signs. Why is this needed?
\RequirePackage{exscale}
\fi

\ifMyPa@presentation
\PassOptionsToPackage{labelformat=empty}{caption}
\fi

\ifMyPa@thesis
\RequirePackage{authblk}
% XXX: I could not pass two languages to babel with kvoptions. However, this is
% needed, e.g., when the abstract has a different language.
\PassOptionsToPackage{american,ngerman}{babel}
\RequirePackage{fancyhdr}
\RequirePackage{emptypage}
\RequirePackage[nonumberlist,nomain,xindy]{glossaries}
\RequirePackage[pass]{geometry}
\RequirePackage[unicode]{hyperref}
\hypersetup{
  linkcolor  = myBlue,
  citecolor  = myBlue,
  urlcolor   = myBlue,
%  linkcolor  = black,
%  citecolor  = black,
%  urlcolor   = black,
  colorlinks = true,
}
\fi

%%%%%%%%%%%%%%%%%%%%%%%%%%%%%%%%%%%%%%%%%%%%%%%%%%%%%%%%%%%%%%%%%%%%%%
% General packages.Other conditional packages.
% % I try to use LuaTeX, which comes with good default fonts and is UTF8 compatible.
% \RequirePackage[T1]{fontenc}
% \RequirePackage{lmodern}
% \RequirePackage[utf8]{inputenc}
\RequirePackage[\MyPa@lang]{babel}

% Math.
\RequirePackage{amsmath}
\RequirePackage{amsthm}

% Graphics.
\PassOptionsToPackage{labelfont=bf,font=small}{caption}
\RequirePackage{caption}
\RequirePackage{framed}
\RequirePackage{graphicx}
\RequirePackage{subfig}
\RequirePackage{tikz}
\RequirePackage{xcolor}

% Bibliography, index and references.
\RequirePackage{makeidx}
\RequirePackage[sort]{natbib}
\RequirePackage{xr}

% Tables.
\RequirePackage{blkarray}
\RequirePackage{booktabs}
\RequirePackage{multirow}
\RequirePackage{setspace}

% Misc.
\RequirePackage{enumerate}
\RequirePackage[draft,author=Dominik]{fixme}\fxusetheme{color}
\RequirePackage{siunitx}
\endinput
